# Supplementary material for: Effective Prediction of Prostate Cancer Recurrence through the IQGAP1 Network
Source: Cancers (Basel). 2021 Jan 23;13(3):430. doi: 10.3390/cancers13030430 (PMC7865788; doi:10.3390/cancers13030430)
Supplement: Supplementary file 1 [file cancers-13-00430-s001.zip]

Archive with 9 entries (9 files):
- Fig S1.pdf
- Fig S2.pdf
- Fig S3.pdf
- Fig S4.pdf
- Fig S5.pdf
- Table S1.docx
- Table S2.xlsx
- Table S3.xlsx
- Table S4.xlsx
