# Supplementary material for: Effective Prediction of Prostate Cancer Recurrence through the IQGAP1 Network
Source: Cancers (Basel). 2021 Jan 23;13(3):430. doi: 10.3390/cancers13030430 (PMC7865788; doi:10.3390/cancers13030430)
Supplement: Supplementary file 1 [file cancers-13-00430-s001.zip › Table S2.xlsx]

## Sheet: Sheet1
Table S2. Differentially expression genes in PCs relative to IQGAP1 downregulation
Gene	Cytoband	Downregulation group (mean log2)	Unaltered group (mean log2)	Downregulation group (sd)	Unaltered group 9sd)	Log2 Ratio	p-Value	q-Value
HAGHL	16p13.3	7.56	5.84	1.31	1.44	1.72	3.54e-17	1e-15
CCDC78	16p13.3	6.73	5.04	1.52	1.79	1.7	1.12e-13	1.12e-12
CPNE7	16q24.3	7.52	5.83	1.64	1.69	1.69	1.87e-12	1.43e-11
LINC00930	15q26.1	6.63	4.96	1.72	1.56	1.66	1.67e-11	1.05e-10
ASMTL-AS1	Xp22.33 and Yp11.2	7.67	6.02	1.08	1.54	1.65	1.6e-20	1.78e-18
SNHG9	16p13.3	7.89	6.29	0.94	0.99	1.6	1.16e-23	5.56e-21
ASIC3	7q36.1	5.53	4.03	1.24	1.52	1.5	3.53e-15	5.22e-14
CFAP65	2q35	6.7	5.21	1.13	1.2	1.49	3.06e-17	8.85e-16
SNHG3	1p35.3	7.55	6.09	0.92	1.1	1.46	8.96e-22	1.77e-19
HSF4	16q22.1	9.55	8.09	1.05	1.28	1.46	2.74e-18	1.17e-16
BCRP3	22q11.23	5.29	3.85	1.38	1.48	1.44	1.28e-12	1.01e-11
NPIPB3	16p12.2	10.13	8.7	1.12	1.06	1.43	1.07e-16	2.62e-15
ANKRD19P	9q22.31	7.21	5.78	0.89	0.91	1.42	5.09e-22	1.24e-19
DNASE1L2	16p13.3	5.34	3.92	1.22	1.33	1.42	1.39e-14	1.74e-13
ZGLP1	19p13.2	6.27	4.85	0.89	1.2	1.41	8.93e-22	1.77e-19
BRICD5	16p13.3	5.44	4.03	0.91	1.22	1.41	4.01e-21	5.85e-19
SAPCD1	6p21.33	6.41	5.01	1.03	1.13	1.41	3.62e-18	1.47e-16
PAQR6	1q22	8.29	6.88	1.33	1.42	1.41	7.16e-13	6.02e-12
CPT1B	22q13.33	9.25	7.89	0.86	1.09	1.36	6.57e-22	1.52e-19
LCN12	9q34.3	5.31	3.97	0.99	1.18	1.34	6.75e-18	2.39e-16
SYNC	1p35.1	8.82	7.48	1.88	1.29	1.34	1.11e-07	3.51e-07
CYSRT1	9q34.3	5.64	4.31	0.84	1	1.33	8e-22	1.68e-19
EGFL8	6p21.32	7.8	6.48	0.98	1.04	1.32	8.77e-18	2.97e-16
RMRP	9p13.3	4.78	3.46	1.91	1.67	1.32	3.73e-07	1.086e-06
SYCE1L	16q23.1	6.48	5.18	1.83	1.76	1.3	1.88e-07	5.75e-07
SCNN1D	1p36.33	7.26	5.99	0.92	1.29	1.28	3.7e-18	1.49e-16
DCST2	1q21.3	5.63	4.35	1.02	1.27	1.28	6.1e-16	1.14e-14
CLEC18A	16q22.1	5.15	3.86	1.06	1.17	1.28	2.19e-15	3.44e-14
MST1P2	1p36.13	6.47	5.23	1.15	1.46	1.25	5.55e-13	4.77e-12
LINC00240	6p22.2	4.67	3.45	1.06	0.94	1.23	9.98e-15	1.3e-13
DICER1-AS1	14q32.13	6.94	5.73	0.85	0.95	1.21	5.99e-19	3.28e-17
MST1	3p21.31	7.65	6.45	0.91	1.15	1.21	4.27e-17	1.17e-15
RPL39	Xq24	10.18	8.97	1	0.79	1.21	1.3e-15	2.19e-14
LINC01341	1q44	6.49	5.29	1.36	1.39	1.2	5.12e-10	2.42e-09
VGF	7q22.1	4.79	3.6	1.57	1.69	1.2	4.54e-08	1.53e-07
MESP1	15q26.1	10.46	9.26	1.66	1.53	1.2	1.21e-07	3.8e-07
RPPH1	14q11.2	5.68	4.47	1.68	1.55	1.2	1.55e-07	4.79e-07
PRR34-AS1	22q13.31	7.28	6.09	0.92	0.87	1.19	6.87e-17	1.77e-15
RGS11	16p13.3	9.08	7.9	1.19	1.16	1.18	9.68e-12	6.41e-11
MCRIP2	16p13.3	10.26	9.09	0.66	0.63	1.17	1.31e-24	1.26e-21
METTL26	16p13.3	10.93	9.76	0.68	0.58	1.17	4.46e-24	2.72e-21
NSUN5P1	7q11.23	8.49	7.32	0.78	1.08	1.17	6.53e-20	5.42e-18
PRR7	5q35.3	6.6	5.44	0.91	1.07	1.17	1.65e-16	3.81e-15
PRR22	19p13.3	6.89	5.73	0.85	0.91	1.16	6.11e-18	2.21e-16
NTN5	19q13.33	4.58	3.42	1.28	1.37	1.16	2.33e-10	1.17e-09
NSUN5P2	7q11.23	9.86	8.7	0.72	1.08	1.15	9.09e-22	1.77e-19
HES4	1p36.33	8.42	7.29	0.94	1.14	1.14	3.19e-15	4.77e-14
HPX	11p15.4	6	4.86	1.18	1.09	1.14	2.05e-11	1.26e-10
PAM16	16p13.3	8.88	7.76	0.57	0.59	1.12	1.59e-27	3.56e-24
MRPL41	9q34.3	11.55	10.43	0.71	0.69	1.12	9.05e-22	1.77e-19
GSDMB	17q21.1	7.01	5.89	1.14	1.25	1.12	1.72e-11	1.08e-10
CHRNA10	11p15.4	4.44	3.33	0.97	0.92	1.11	2.12e-14	2.55e-13
F12	5q35.3	6.42	5.31	1.25	1.29	1.11	4.25e-10	2.04e-09
LINC01089	12q24.31	9.76	8.66	0.9	1.06	1.1	1.43e-15	2.37e-14
ARMH1	1p34.1	5.1	3.99	0.99	1.16	1.1	1.09e-13	1.09e-12
ATP5F1D	19p13.3	11.61	10.52	0.73	0.58	1.09	2.23e-20	2.3e-18
HIST1H1C	6p22.2	12.32	11.23	1.18	1.23	1.09	1.19e-10	6.28e-10
VSTM2L	20q11.23	11.63	10.55	1.47	1.47	1.09	9.05e-08	2.91e-07
CCDC85B	11q13.1	9.22	8.14	0.87	0.96	1.08	8.12e-16	1.46e-14
PRAC1	17q21.32	11.59	10.51	1.09	1.27	1.08	1.66e-11	1.05e-10
MXD3	5q35.3	8.09	7.01	0.58	0.71	1.07	1.83e-26	3.5e-23
MEF2B	19p13.11	5.68	4.6	0.82	1	1.07	6.59e-17	1.7e-15
KIFC2	8q24.3	10.07	8.99	0.94	1.1	1.07	3.47e-14	3.94e-13
HDHD5-AS1	22q11.1	3.74	2.67	1.02	0.94	1.07	6.74e-13	5.69e-12
LRRC26	9q34.3	10.91	9.84	1.37	1.35	1.07	2.2e-08	7.82e-08
MIF	22q11.23	13.58	12.52	0.61	0.7	1.06	1.5e-24	1.26e-21
PPP1R14B	11q13.1	11	9.94	0.63	0.68	1.06	1.5e-23	6.76e-21
NME2P1	12q24.23	7.27	6.22	0.73	0.85	1.06	2.82e-19	1.79e-17
MAPK12	22q13.33	9.32	8.26	0.9	0.83	1.06	4.91e-15	7.07e-14
DNLZ	9q34.3	8.17	7.11	0.9	0.7	1.06	5.83e-15	8.16e-14
PPIEL	1p34.3	7.22	6.17	0.94	1.21	1.06	1.49e-13	1.44e-12
AGER	6p21.32	6.07	5.01	0.99	1.2	1.06	6.93e-13	5.84e-12
PABPC1L	20q13.12	8.17	7.11	1.12	1.4	1.06	8.62e-11	4.68e-10
NME3	16p13.3	11.6	10.55	0.57	0.58	1.05	5.87e-26	8.75e-23
ZNF692	1q44	10.38	9.33	0.65	0.72	1.05	2.76e-22	7.41e-20
METRN	16p13.3	8.94	7.89	0.94	0.88	1.05	4.35e-14	4.79e-13
TMEM52	1p36.33	6.46	5.41	1.01	1.01	1.05	1.36e-12	1.07e-11
ENO3	17p13.2	6.5	5.45	1.37	1.37	1.05	3.15e-08	1.09e-07
PPP1R35	7q22.1	9.04	8	0.62	0.62	1.04	3.8e-23	1.42e-20
GAS5	1q25.1	12.3	11.27	0.71	0.74	1.04	7.94e-20	6.27e-18
BIRC5	17q25.3	6.47	5.43	1.12	1.34	1.04	1.7e-10	8.74e-10
LRGUK	7q33	3.97	2.92	1.28	1.33	1.04	6.05e-09	2.36e-08
HIST1H2AE	6p22.2	8.91	7.87	1.47	1.25	1.04	1.78e-07	5.47e-07
RPL9	4p14	10.72	9.69	1.98	1.89	1.04	7.612e-05	0.0001582
ATP5ME	4p16.3	11.53	10.5	0.65	0.6	1.03	7.1e-22	1.56e-19
TMEM160	19q13.32	6.74	5.72	0.72	0.85	1.03	3.9e-19	2.3e-17
H1FX-AS1	3q21.3	6.86	5.83	0.78	0.82	1.03	2.87e-17	8.46e-16
COMTD1	10q22.2	8.38	7.35	0.8	0.88	1.03	1.53e-16	3.56e-15
SCGB1B2P	19q13.11	3.29	2.26	0.93	1.03	1.03	9.72e-14	9.9e-13
LTC4S	5q35.3	5.67	4.63	1.05	1.14	1.03	1.68e-11	1.06e-10
KLK15	19q13.33	7.15	6.13	1.61	1.62	1.03	2.557e-06	6.583e-06
PRR5-ARHGAP8	22q13.31	5.92	4.9	0.82	0.93	1.02	7.18e-16	1.31e-14
PVT1	8q24.21	7.65	6.63	0.85	0.75	1.02	1.72e-15	2.82e-14
FMC1	7q34	10.55	9.54	0.64	0.55	1.01	6.87e-22	1.54e-19
TBC1D3B	17q12	8.25	7.24	0.84	0.88	1.01	1.96e-15	3.14e-14
PERM1	1p36.33	6.99	5.98	1	0.87	1.01	3.23e-12	2.37e-11
IZUMO4	19p13.3	7.22	6.21	1.11	0.94	1.01	1.24e-10	6.52e-10
RASSF7	11p15.5	11.21	10.2	0.65	0.69	1	5.35e-21	7.55e-19
RPLP2	11p15.5	14.61	13.6	0.71	0.59	1	5.17e-19	2.9e-17
CERS1	19p13.11	6.5	5.51	1.44	1.36	1	4e-07	1.158e-06
RBM43	2q23.3	6.64	7.64	0.84	0.56	-1	2.79e-15	4.23e-14
HACD4	9p21.3	5.76	6.76	0.92	0.89	-1	1.32e-13	1.29e-12
PLCG2	16q23.3	5.89	6.89	1	0.86	-1	4.04e-12	2.9e-11
RAB30	11q14.1	5.35	6.35	1.02	0.81	-1	8.65e-12	5.79e-11
TLR4	9q33.1	6.84	7.84	1.06	0.94	-1	3.02e-11	1.8e-10
ITGAM	16p11.2	5.51	6.51	1.05	0.96	-1	3.33e-11	1.97e-10
CD180	5q12.3	4.01	5.01	1.04	1.15	-1	3.37e-11	1.99e-10
BROX	1q41	6.8	7.8	1.07	0.72	-1	3.41e-11	2.01e-10
ZNF154	19q13.43	3.81	4.81	1.07	1.08	-1	5.71e-11	3.21e-10
ANOS1	Xp22.31	7.41	8.41	1.09	0.88	-1	7.17e-11	3.97e-10
FPR3	19q13.41	5.71	6.71	1.09	1.02	-1	1.12e-10	5.96e-10
MYORG	9p13.3	5.41	6.42	1.11	0.9	-1	1.25e-10	6.56e-10
EDNRA	4q31.22-q31.23	8.23	9.23	1.11	1.03	-1	2.57e-10	1.28e-09
ZSCAN20	1p35.1	3.7	4.71	1.26	1.12	-1	7.72e-09	2.95e-08
VAV1	19p13.3	5.23	6.23	1.28	1.16	-1	1.61e-08	5.85e-08
GRAP2	22q13.1	3.77	4.78	1.31	1.11	-1	2.29e-08	8.11e-08
ATRNL1	10q25.3	4.77	5.77	1.46	1.42	-1	5.69e-07	1.609e-06
COL4A3	2q36.3	4.81	5.8	1.57	1.18	-1	1.654e-06	4.391e-06
VPS13C	15q22.2	9.55	10.55	0.63	0.52	-1.01	4e-22	1.01e-19
FER	5q21.3	4.03	5.04	0.7	0.84	-1.01	2.51e-19	1.61e-17
FKBP9P1	7p11.2	4.29	5.3	0.82	0.68	-1.01	4.07e-16	8.23e-15
CCDC88A	2p16.1	6.83	7.84	0.84	0.74	-1.01	1.28e-15	2.16e-14
RPS6KA5	14q32.11	6.24	7.26	0.91	0.67	-1.01	5.54e-14	6.01e-13
ZBTB26	9q33.2	5.38	6.39	1.01	0.63	-1.01	3.5e-12	2.54e-11
ZKSCAN1	7q22.1	9.45	10.47	1.02	0.85	-1.01	4.4e-12	3.13e-11
RAB27B	18q21.2	6.8	7.82	1.06	0.99	-1.01	2.96e-11	1.77e-10
IFIT3	10q23.31	6.73	7.74	1.06	1.18	-1.01	4.46e-11	2.56e-10
PLS1	3q23	6.32	7.34	1.09	0.9	-1.01	5.37e-11	3.03e-10
TTC37	5q15	9.76	10.78	1.12	0.52	-1.01	8.03e-11	4.4e-10
PPP4R1L	20q13.32	3.4	4.41	1.13	0.9	-1.01	1.49e-10	7.7e-10
PCSK5	9q21.13	4.45	5.45	1.13	0.97	-1.01	2.47e-10	1.23e-09
KCNMA1	10q22.3	9.16	10.16	1.19	1.03	-1.01	1.19e-09	5.24e-09
NOD2	16q12.1	3.38	4.39	1.28	1.07	-1.01	1.05e-08	3.93e-08
TIGIT	3q13.31	3.36	4.36	1.53	1.5	-1.01	1.336e-06	3.6e-06
PDE8B	5q13.3	7.72	8.74	1.64	1.5	-1.01	3.709e-06	9.301e-06
EGR1	5q31.2	11.6	12.6	1.62	1.73	-1.01	5.357e-06	1.316e-05
FOS	14q24.3	12.01	13.02	1.79	1.85	-1.01	2.872e-05	6.333e-05
RIPOR2	6p22.3	6.02	7.03	1.85	1.44	-1.01	3.038e-05	6.673e-05
TRIM44	11p13	8.97	9.99	0.79	0.67	-1.02	6.59e-17	1.7e-15
SLC30A6	2p22.3	6.89	7.91	0.83	0.57	-1.02	5.63e-16	1.07e-14
ETS1	11q24.3	8.94	9.96	0.89	0.73	-1.02	1.28e-14	1.63e-13
FGL2	7q11.23	7.5	8.52	0.89	0.93	-1.02	1.9e-14	2.32e-13
CTSS	1q21.3	8.35	9.37	0.94	0.94	-1.02	1.84e-13	1.74e-12
AHR	7p21.1	8.41	9.43	0.96	0.88	-1.02	3.41e-13	3.04e-12
PXK	3p14.3	6.28	7.29	0.98	0.49	-1.02	6.72e-13	5.68e-12
IFIT2	10q23.31	6.31	7.33	0.97	1.04	-1.02	1.07e-12	8.58e-12
TCP11L2	12q23.3	5.52	6.54	1.06	0.8	-1.02	1.11e-11	7.28e-11
PLXNA4	7q32.3	4.5	5.52	1.07	1.2	-1.02	4.75e-11	2.71e-10
CYTIP	2q24.1	5.36	6.38	1.08	1.2	-1.02	7.1e-11	3.93e-10
NTN4	12q22	9.18	10.2	1.1	1.11	-1.02	8.81e-11	4.75e-10
RASGEF1B	4q21.21	6.18	7.19	1.19	0.77	-1.02	7.23e-10	3.31e-09
LRMP	12p12.1	4.09	5.1	1.22	1.23	-1.02	3.4e-09	1.38e-08
CEMIP	15q25.1	5.15	6.17	1.27	1.41	-1.02	1.21e-08	4.5e-08
SFRP1	8p11.21	9.57	10.6	1.43	1.16	-1.02	1.13e-07	3.56e-07
ZNF208	19p12	3.02	4.04	1.64	1.42	-1.02	3.082e-06	7.821e-06
P2RY2	11q13.4	2.85	3.87	1.64	1.4	-1.02	3.29e-06	8.314e-06
SLC40A1	2q32.2	9.53	10.56	0.77	0.77	-1.03	7.73e-18	2.69e-16
ACSL4	Xq23	7.77	8.8	0.91	0.75	-1.03	2.65e-14	3.1e-13
BAG4	8p11.23	6.01	7.04	0.95	0.63	-1.03	1.15e-13	1.15e-12
RASGRF2	5q14.1	4.84	5.87	0.98	0.94	-1.03	6.44e-13	5.46e-12
RPEL1	10q24.33	3.82	4.85	1	0.55	-1.03	8.01e-13	6.66e-12
PLA2R1	2q24.2	6.43	7.46	1.04	0.83	-1.03	5.74e-12	4.01e-11
RRAGC	1p34.3	6.98	8.01	1.08	0.44	-1.03	1.33e-11	8.61e-11
LOC284441	19p12	4.94	5.96	1.1	0.61	-1.03	2.83e-11	1.7e-10
COL14A1	8q24.12	8.83	9.86	1.09	1.16	-1.03	5.28e-11	2.99e-10
NOS1AP	1q23.3	4.31	5.34	1.12	0.96	-1.03	8.18e-11	4.47e-10
COL6A3	2q37.3	10.71	11.73	1.11	0.99	-1.03	8.86e-11	4.78e-10
TNS1	2q35	11.7	12.73	1.17	1.1	-1.03	3.78e-10	1.84e-09
PLA2G4A	1q31.1	6.31	7.34	1.23	0.9	-1.03	1.29e-09	5.62e-09
GPR37	7q31.33	5.68	6.71	1.25	1.03	-1.03	2.48e-09	1.03e-08
GPAT3	4q21.23	4.06	5.09	1.25	1.15	-1.03	3.16e-09	1.29e-08
NTN1	17p13.1	6.42	7.44	1.27	1.26	-1.03	8.26e-09	3.14e-08
IGSF9B	11q25	3.96	4.99	1.31	1.14	-1.03	1.3e-08	4.8e-08
TENM3	4q34.3-q35.1	6.08	7.11	1.33	1.22	-1.03	1.93e-08	6.91e-08
ARSJ	4q26	6.15	7.17	1.4	1.05	-1.03	5.95e-08	1.97e-07
MACC1	7p21.1	5.2	6.22	1.46	1.41	-1.03	2.77e-07	8.21e-07
HS3ST3A1	17p12	4.08	5.11	1.49	1.2	-1.03	3.09e-07	9.1e-07
MAP3K2	2q14.3	7.7	8.74	0.78	0.61	-1.04	1.18e-17	3.84e-16
SLC30A1	1q32.3	6.61	7.65	0.87	0.62	-1.04	2.49e-15	3.85e-14
CCDC186	10q25.3	8.91	9.95	0.93	0.76	-1.04	4.15e-14	4.6e-13
SYT15	10q11.22	5.08	6.12	0.95	0.9	-1.04	1.15e-13	1.15e-12
CBX6	22q13.1	8.11	9.15	1.01	0.76	-1.04	1.3e-12	1.03e-11
CSF1	1p13.3	7.11	8.16	1.08	0.77	-1.04	1.32e-11	8.54e-11
CDH11	16q21	8.08	9.12	1.13	1.04	-1.04	1.19e-10	6.27e-10
PTGER2	14q22.1	5.85	6.89	1.15	1.09	-1.04	1.86e-10	9.5e-10
GPR183	13q32.3	5.86	6.9	1.14	1.21	-1.04	2.13e-10	1.07e-09
TNFRSF10A	8p21.3	4.94	5.98	1.18	0.71	-1.04	2.6e-10	1.3e-09
PTGER3	1p31.1	4.88	5.92	1.43	1.23	-1.04	9.76e-08	3.12e-07
RALGAPA2	20p11.23	9.1	10.14	1.51	1.24	-1.04	2.91e-07	8.6e-07
SV2B	15q26.1	4.82	5.87	1.86	1.69	-1.04	2.28e-05	5.099e-05
LPAR3	1p22.3	6.78	7.82	1.94	1.84	-1.04	5.444e-05	0.0001152
CYP4B1	1p33	5.73	6.78	2.19	2.05	-1.04	0.0002832	0.0005437
ZNF426	19p13.2	5.93	6.98	0.89	0.64	-1.05	3.16e-15	4.73e-14
SLC9A7	Xp11.3|Xp11.3	6.38	7.43	1.09	0.8	-1.05	1.42e-11	9.11e-11
THSD4	15q23	9.84	10.89	1.08	1.06	-1.05	2.1e-11	1.29e-10
ZNF829	19q13.12	2.99	4.04	1.12	0.81	-1.05	4.07e-11	2.36e-10
PLEKHH2	2p21	5.12	6.17	1.14	1.12	-1.05	1.11e-10	5.91e-10
TACR1	2p12	4.59	5.64	1.22	1.13	-1.05	1.04e-09	4.64e-09
HIP1	7q11.23	8.24	9.3	1.26	0.83	-1.05	1.2e-09	5.28e-09
EYA3	1p35.3	5.98	7.03	1.25	0.75	-1.05	1.28e-09	5.58e-09
VWA5A	11q24.2	7.17	8.22	1.25	1.02	-1.05	1.64e-09	7.02e-09
CD209	19p13.2	3.88	4.92	1.37	1.19	-1.05	2.91e-08	1.01e-07
ESRRG	1q41	6.77	7.81	1.46	1.1	-1.05	1.07e-07	3.39e-07
PRKCQ	10p15.1	3.3	4.35	1.65	1.33	-1.05	1.684e-06	4.463e-06
MASP1	3q27.3	8.03	9.07	1.67	1.59	-1.05	3.128e-06	7.93e-06
EPHB1	3q22.2	3.22	4.27	1.89	1.57	-1.05	2.321e-05	5.184e-05
PGAP1	2q33.1	7.09	8.15	0.59	0.7	-1.06	1.58e-25	1.93e-22
RC3H2	9q33.2	7.18	8.24	0.75	0.74	-1.06	6.04e-19	3.28e-17
CEP97	3q12.3	5.34	6.39	0.86	0.74	-1.06	5.75e-16	1.09e-14
RNF152	18q21.33	3.66	4.72	0.91	0.96	-1.06	8.76e-15	1.17e-13
NHLRC2	10q25.3	6.73	7.79	0.99	0.81	-1.06	2.8e-13	2.53e-12
TFEC	7q31.2	3.95	5.02	0.99	1.11	-1.06	5.65e-13	4.84e-12
2020-03-01	4q32.2-q32.3	3.59	4.65	1.01	0.93	-1.06	7.03e-13	5.92e-12
TCAF1	7q35	8.15	9.21	1.06	0.8	-1.06	2.98e-12	2.2e-11
DNAJB4	1p31.1	6.64	7.7	1.06	0.92	-1.06	3.33e-12	2.43e-11
CELF2	10p14	7.85	8.91	1.06	0.92	-1.06	3.56e-12	2.59e-11
MRC1	10p12.33	5.4	6.47	1.15	1.14	-1.06	1.13e-10	5.98e-10
IRF8	16q24.1	6.08	7.14	1.22	1.19	-1.06	6.03e-10	2.8e-09
CALCRL	2q32.1	7.22	8.28	1.24	0.93	-1.06	7.36e-10	3.37e-09
SAMSN1	21q11.2	4.73	5.79	1.25	1.05	-1.06	1.12e-09	4.96e-09
KIF26B	1q44	4.15	5.2	1.25	1.13	-1.06	1.36e-09	5.93e-09
GFRA1	10q25.3	6.12	7.18	1.47	1.33	-1.06	1.32e-07	4.12e-07
OGN	9q22.31	7.83	8.9	1.53	1.41	-1.06	3.42e-07	1e-06
POTEF	2q21.1	4	5.06	1.61	1.5	-1.06	1.209e-06	3.279e-06
PRDM8	4q21.21	6.89	7.95	1.66	1.61	-1.06	2.121e-06	5.518e-06
VANGL2	1q23.2	7.92	8.97	1.85	1.26	-1.06	1.103e-05	2.583e-05
BRWD3	Xq21.1	5.99	7.06	0.87	0.69	-1.07	6.22e-16	1.16e-14
PEAK1	15q24.3	7.7	8.76	0.87	0.86	-1.07	8.42e-16	1.5e-14
MECOM	3q26.2	6.7	7.77	1.02	0.99	-1.07	9.92e-13	8.04e-12
FITM2	20q13.12	5.16	6.23	1.07	0.68	-1.07	3.4e-12	2.48e-11
SPN	16p11.2	5.45	6.52	1.08	1.02	-1.07	8.58e-12	5.74e-11
NLRP3	1q44	4.21	5.28	1.11	1.09	-1.07	2.45e-11	1.48e-10
KIAA1958	9q32	4.71	5.78	1.13	0.9	-1.07	2.81e-11	1.69e-10
NTRK2	9q21.33	6.19	7.26	1.13	1.24	-1.07	5.02e-11	2.85e-10
AHNAK2	14q32.33	8.05	9.12	1.29	1.19	-1.07	2.99e-09	1.23e-08
FGF7	15q21.2	6.18	7.25	1.44	1.09	-1.07	4.19e-08	1.42e-07
FGFR2	10q26.13	7.81	8.88	1.68	1.46	-1.07	1.903e-06	4.99e-06
GALNT12	9q22.33	7.52	8.59	1.73	1.66	-1.07	4.383e-06	1.088e-05
SCUBE2	11p15.4	9.24	10.31	2.28	1.88	-1.07	0.0002805	0.000539
SERPINB9	6p25.2	6.02	7.1	0.93	0.9	-1.08	1.05e-14	1.36e-13
TMEM106A	17q21.31	4.25	5.34	0.97	0.92	-1.08	5.2e-14	5.67e-13
AMOT	Xq23	8.06	9.14	1.01	0.94	-1.08	3.57e-13	3.17e-12
EVI2B	17q11.2	5.99	7.07	1	1.03	-1.08	3.72e-13	3.29e-12
ZNF551	19q13.43	5.56	6.64	1.05	0.59	-1.08	9.94e-13	8.05e-12
ADAM28	8p21.2	4.95	6.03	1.05	1.29	-1.08	4.7e-12	3.33e-11
CCR5	3p21.31	5.06	6.14	1.14	1.1	-1.08	3.94e-11	2.29e-10
CIITA	16p13.13	5.93	7.02	1.15	1.07	-1.08	3.99e-11	2.32e-10
ITGAL	16p11.2	6.17	7.25	1.23	1.19	-1.08	4.45e-10	2.13e-09
FGF2	4q28.1	6.54	7.62	1.26	1.01	-1.08	6.9e-10	3.17e-09
VWA7	6p21.33	3.35	4.42	1.27	1.28	-1.08	1.9e-09	8.06e-09
PDGFRA	4q12	7.59	8.67	1.34	1.16	-1.08	5.82e-09	2.28e-08
DOCK8	9p24.3	7.73	8.81	1.4	1	-1.08	1.47e-08	5.36e-08
ZFHX4	8q21.13	5.82	6.9	1.41	1.12	-1.08	1.92e-08	6.9e-08
CCR7	17q21.2	4.11	5.19	1.54	1.61	-1.08	3.49e-07	1.02e-06
PI15	8q21.13	9.17	10.24	2.41	1.97	-1.08	0.0005337	0.0009876
ATP10D	4p12	7.34	8.43	0.75	0.69	-1.09	1.67e-19	1.16e-17
FAM114A1	4p14	8.24	9.32	0.84	0.53	-1.09	5.08e-17	1.36e-15
SLFN11	17q12	6.71	7.79	0.93	0.91	-1.09	6.44e-15	8.88e-14
TGFBR2	3p24.1	9.47	10.55	0.95	0.72	-1.09	1.49e-14	1.85e-13
IRAK3	12q14.3	6.07	7.17	0.99	0.85	-1.09	7.81e-14	8.16e-13
RGP1	9p13.3	6.29	7.38	1.08	0.72	-1.09	2.53e-12	1.9e-11
MAP3K13	3q27.2	4.42	5.51	1.13	0.91	-1.09	1.78e-11	1.11e-10
NYNRIN	14q12	6.98	8.07	1.18	1.15	-1.09	8.56e-11	4.65e-10
USP51	Xp11.21	4.43	5.51	1.31	0.85	-1.09	1.64e-09	7.02e-09
SPOCK3	4q32.3	7.88	8.96	1.44	1.4	-1.09	4.79e-08	1.61e-07
ITPR1	3p26.1	9.18	10.27	1.49	1.15	-1.09	7.26e-08	2.37e-07
CHODL	21q21.1	4.33	5.43	1.98	1.73	-1.09	2.987e-05	6.564e-05
TOR1AIP2	1q25.2	6.84	7.94	0.86	0.59	-1.1	1.01e-16	2.47e-15
ROBO1	3p12.3	8.36	9.46	1.01	0.95	-1.1	1.21e-13	1.2e-12
MAP1B	5q13.2	9.63	10.73	1.06	1.04	-1.1	1.25e-12	9.89e-12
VCAM1	1p21.2	6.89	7.99	1.09	1.09	-1.1	5.48e-12	3.84e-11
RSPRY1	16q13	7.47	8.57	1.14	0.54	-1.1	9.21e-12	6.12e-11
IL33	9p24.1	7.46	8.56	1.18	0.96	-1.1	4.56e-11	2.61e-10
CARD11	7p22.2	4.78	5.88	1.2	1.21	-1.1	1.52e-10	7.86e-10
SORBS1	10q24.1	10.08	11.18	1.3	1.21	-1.1	1.82e-09	7.76e-09
FAM83G	17p11.2	5.68	6.78	1.43	0.99	-1.1	1.59e-08	5.79e-08
PLCL1	2q33.1	6.27	7.37	1.55	1.24	-1.1	1.52e-07	4.71e-07
SYNPO2	4q26	11.46	12.55	1.61	1.34	-1.1	4.06e-07	1.175e-06
CXCL9	4q21.1	6.8	7.91	1.65	1.61	-1.1	9.44e-07	2.6e-06
NCKAP1L	12q13.13-q13.2	6.17	7.29	1.04	1.03	-1.11	3.31e-13	2.96e-12
TRIM34	11p15.4	5.41	6.52	1.17	0.88	-1.11	2e-11	1.24e-10
FAM161B	14q24.3	5.85	6.96	1.19	0.58	-1.11	3.44e-11	2.03e-10
ADGRD1	12q24.33	5.46	6.56	1.31	1.39	-1.11	2.22e-09	9.33e-09
SEMA3E	7q21.11	6.13	7.24	1.42	1.45	-1.11	1.93e-08	6.93e-08
ROR2	9q22.31	7.33	8.44	1.47	1.27	-1.11	3.35e-08	1.15e-07
LRCH2	Xq23	6.15	7.26	1.54	1.23	-1.11	1.05e-07	3.34e-07
NECTIN3	3q13.13	7.45	8.55	1.65	1.24	-1.11	5.5e-07	1.559e-06
PCDHGA7	5q31.3	4.99	6.1	1.74	1.46	-1.11	1.91e-06	5.007e-06
ATP1A2	1q23.2	7.53	8.64	1.84	1.66	-1.11	5.679e-06	1.389e-05
NID2	14q22.1	6.43	7.55	0.99	0.92	-1.12	3.3e-14	3.77e-13
MXRA5	Xp22.33	8.71	9.83	1.02	0.97	-1.12	1.21e-13	1.2e-12
LEPR	1p31.3	7.06	8.18	1.14	0.92	-1.12	5.56e-12	3.89e-11
PLSCR4	3q24	6.7	7.81	1.14	0.86	-1.12	7.12e-12	4.86e-11
SLC30A4	15q21.1|15q21.1	9.57	10.69	1.23	1.2	-1.12	1.42e-10	7.4e-10
SLITRK6	13q31.1	5.49	6.62	1.26	1.38	-1.12	4.28e-10	2.06e-09
DMD	Xp21.2-p21.1	7.84	8.96	1.33	1.1	-1.12	1.35e-09	5.87e-09
ZIK1	19q13.43	5.01	6.12	1.36	1.07	-1.12	2.84e-09	1.17e-08
SLC14A1	18q12.3	8.08	9.2	1.91	1.97	-1.12	1.349e-05	3.124e-05
LAMB3	1q32.2	8.06	9.19	2.12	1.95	-1.12	5.788e-05	0.000122
DENND1B	1q31.3	4.98	6.11	0.82	0.89	-1.13	3.15e-18	1.31e-16
ATF2	2q31.1	7.59	8.72	0.87	0.56	-1.13	3.68e-17	1.03e-15
PDZD8	10q25.3-q26.11	7.64	8.77	0.95	0.62	-1.13	2.22e-15	3.47e-14
DDX60	4q32.3	8.13	9.26	0.95	0.85	-1.13	2.44e-15	3.78e-14
FAM217B	20q13.33	6.38	7.51	1.02	0.66	-1.13	6.48e-14	6.88e-13
FRMD6	14q22.1	8.23	9.36	1.02	0.98	-1.13	7.84e-14	8.18e-13
ATP2B4	1q32.1	9.6	10.73	1.19	1.03	-1.13	2.24e-11	1.37e-10
CX3CR1	3p22.2	5.07	6.2	1.21	1.19	-1.13	7.92e-11	4.35e-10
RCAN3	1p36.11	7.38	8.5	1.23	1.08	-1.13	1.19e-10	6.28e-10
ARHGEF28	5q13.2	6.03	7.16	1.3	1.15	-1.13	6.5e-10	3e-09
PDZRN4	12q12	6.03	7.16	1.69	1.33	-1.13	5.96e-07	1.682e-06
RNF165	18q21.1	3.82	4.95	1.87	1.42	-1.13	5.21e-06	1.281e-05
NHS	Xp22.2-p22.13	5.49	6.63	1.01	0.96	-1.14	3.5e-14	3.96e-13
MCC	5q22.2	7.68	8.82	1.06	0.99	-1.14	3.56e-13	3.17e-12
MET	7q31.2	7.32	8.46	1.15	1.15	-1.14	8.93e-12	5.95e-11
HELB	12q14.3|12q	3.43	4.57	1.23	0.87	-1.14	4.33e-11	2.5e-10
PRRG4	11p13	5.89	7.03	1.24	0.91	-1.14	8.11e-11	4.44e-10
B4GALNT3	12p13.33	5.83	6.97	1.31	0.98	-1.14	4.9e-10	2.32e-09
TRPC4	13q13.3	4.98	6.12	1.34	1.22	-1.14	1.24e-09	5.46e-09
KIT	4q12	5.96	7.09	1.37	1.14	-1.14	2.1e-09	8.86e-09
NRK	Xq22.3	4.47	5.6	1.71	1.62	-1.14	9.73e-07	2.675e-06
DOCK11	Xq24	5.95	7.1	0.88	0.91	-1.15	3.49e-17	9.89e-16
APOOL	Xq21.1	6.21	7.36	0.97	0.88	-1.15	2.53e-15	3.89e-14
MPEG1	11q12.1	7.33	8.49	1.02	1.01	-1.15	3.29e-14	3.77e-13
TGFA	2p13.3	5.83	6.98	1.13	1.11	-1.15	2.92e-12	2.16e-11
COL4A4	2q36.3	5.99	7.14	1.14	1.12	-1.15	4.16e-12	2.98e-11
LPP	3q27.3-q28	8.01	9.17	0.85	0.98	-1.16	5.41e-18	2.01e-16
WWTR1	3q25.1	7.39	8.55	0.88	0.7	-1.16	2.35e-17	7.01e-16
FBN1	15q21.1	8.79	9.95	0.98	0.97	-1.16	4.36e-15	6.32e-14
ZNF641	12q13.11	5.84	7	1.11	0.67	-1.16	5.27e-13	4.54e-12
TRIM6	11p15.4	4.4	5.56	1.15	1	-1.16	2.78e-12	2.07e-11
P2RY13	3q25.1	4.12	5.27	1.15	1.09	-1.16	3.93e-12	2.83e-11
SORCS2	4p16.1	5.17	6.33	1.22	1.24	-1.16	4.06e-11	2.36e-10
PDE5A	4q26	9.11	10.27	1.33	1.19	-1.16	5.72e-10	2.67e-09
LOC653653	17q23.1	4.25	5.4	1.38	0.65	-1.16	9.48e-10	4.25e-09
TMLHE	Xq28	4.05	5.2	1.37	1.17	-1.16	1.51e-09	6.53e-09
SNX20	16q12.1	2.72	3.89	1.46	1.26	-1.16	8.22e-09	3.13e-08
NLGN1	3q26.31	3.77	4.93	1.71	1.48	-1.16	4.56e-07	1.311e-06
AFF3	2q11.2	9.16	10.32	1.72	1.42	-1.16	5.18e-07	1.474e-06
SRD5A2	2p23.1	5.97	7.13	1.81	1.79	-1.16	2.264e-06	5.864e-06
CXADR	21q21.1	7.96	9.13	1.1	0.9	-1.17	4.51e-13	3.94e-12
MNDA	1q23.1	4.53	5.7	1.11	1.07	-1.17	5.75e-13	4.93e-12
PAPPA	9q33.1	3.94	5.1	1.22	1.08	-1.17	2.34e-11	1.42e-10
ANK2	4q25-q26	6.08	7.25	1.23	1.2	-1.17	4e-11	2.33e-10
DHX33	17p13.2	6.84	8.01	1.33	0.65	-1.17	2.24e-10	1.13e-09
ABCA8	17q24.2	6.56	7.73	1.46	1.25	-1.17	6.46e-09	2.5e-08
MYLK	3q21.1	12.04	13.21	1.53	1.27	-1.17	2.01e-08	7.21e-08
CHST15	10q26.13	7.25	8.43	1.05	0.89	-1.18	4.02e-14	4.48e-13
TRIM22	11p15.4	8.08	9.26	1.09	0.93	-1.18	1.65e-13	1.58e-12
ABCB1	7q21.12	6.49	7.67	1.14	1	-1.18	1.09e-12	8.75e-12
CTTNBP2	7q31.31	4.91	6.1	1.21	1.04	-1.18	9.16e-12	6.09e-11
GTF2I	7q11.23	10.05	11.22	1.25	0.59	-1.18	2.4e-11	1.46e-10
SOCS7	17q12	4.63	5.81	1.27	0.94	-1.18	4.36e-11	2.51e-10
ADAMTS5	21q21.3	5.4	6.58	1.29	1.27	-1.18	1.21e-10	6.35e-10
ABI3BP	3q12.2	6.37	7.55	1.37	1.19	-1.18	6.46e-10	2.98e-09
TMEM255A	Xq24	3.67	4.84	1.51	1.17	-1.18	1.27e-08	4.7e-08
FNIP2	4q32.1	8.49	9.67	1.56	1.14	-1.18	2.27e-08	8.03e-08
LRFN5	14q21.1	3.93	5.1	1.54	1.33	-1.18	2.42e-08	8.54e-08
PTPRG	3p14.2	7.46	8.65	0.95	0.78	-1.19	2.66e-16	5.73e-15
STT3B	3p23	9.42	10.6	1.05	0.6	-1.19	2.18e-14	2.61e-13
TNC	9q33.1	9.78	10.97	1.13	1.04	-1.19	6.56e-13	5.55e-12
F13A1	6p25.1	6.26	7.45	1.13	1.21	-1.19	9.16e-13	7.5e-12
SEMA5A	5p15.31	6.69	7.87	1.26	1.11	-1.19	4.37e-11	2.52e-10
MAMDC2	9q21.12	5.23	6.43	1.31	1.21	-1.19	1.35e-10	7.04e-10
PCDH10	4q28.3	7.01	8.2	1.4	1.35	-1.19	1.37e-09	5.96e-09
C3	19p13.3	9.94	11.13	1.46	1.42	-1.19	5.84e-09	2.28e-08
DAAM1	14q23.1	8.15	9.35	0.9	0.62	-1.2	1.03e-17	3.44e-16
ZNF704	8q21.13	7.59	8.78	0.91	0.76	-1.2	3.21e-17	9.17e-16
NAV2	11p15.1	6.76	7.97	1.09	1.12	-1.2	1.3e-13	1.28e-12
CAMK1D	10p13	4.06	5.26	1.22	1.15	-1.2	7.82e-12	5.29e-11
RPS6KA6	Xq21.1	5.54	6.74	1.25	1	-1.2	1.61e-11	1.02e-10
CLEC10A	17p13.1	4.6	5.8	1.47	1.34	-1.2	3.66e-09	1.48e-08
LYZ	12q15	8.86	10.06	1.48	1.32	-1.2	4.64e-09	1.85e-08
VWA2	10q25.3	6.76	7.96	1.9	1.43	-1.2	1.801e-06	4.746e-06
PAFAH1B2	11q23.3	7.25	8.47	1.03	0.62	-1.21	3.62e-15	5.33e-14
PRDM5	4q27	4.09	5.31	1.04	0.97	-1.21	8.02e-15	1.08e-13
PPP1R16B	20q11.23	5.04	6.25	1.03	1.23	-1.21	9.69e-15	1.27e-13
ZEB2	2q22.3	7.37	8.58	1.05	0.89	-1.21	1.34e-14	1.7e-13
PPP4R2	3p13	7.26	8.47	1.3	0.62	-1.21	2.98e-11	1.78e-10
PPARGC1B	5q32	2.89	4.1	1.28	1.12	-1.21	3.66e-11	2.14e-10
LAMP3	3q27.1	5.62	6.83	1.39	1.44	-1.21	7.78e-10	3.55e-09
ANGPTL1	1q25.2	4.48	5.7	1.92	1.51	-1.21	1.959e-06	5.126e-06
ARMH4	14q23.1	3.95	5.17	1.09	0.98	-1.22	5.57e-14	6.04e-13
TMEM246	9q31.1	5.49	6.71	1.53	1.39	-1.22	8.97e-09	3.39e-08
C7	5p13.1	8.91	10.13	1.56	1.55	-1.22	1.72e-08	6.22e-08
MICALCL	11p15.3	3.95	5.18	1.57	1.46	-1.22	1.89e-08	6.79e-08
KL	13q13.1	6.85	8.07	2.13	1.98	-1.22	1.757e-05	3.991e-05
PDPR	16q22.1	7.93	9.15	1.05	0.77	-1.23	4.49e-15	6.5e-14
TLR7	Xp22.2	4.3	5.53	1.08	1.1	-1.23	3.08e-14	3.55e-13
KLF7	2q33.3	4.84	6.07	1.18	0.75	-1.23	5.09e-13	4.39e-12
SEMA6D	15q21.1	4.79	6.02	1.16	1.17	-1.23	6.6e-13	5.58e-12
GBP1	1p22.2	7.31	8.55	1.19	1.06	-1.23	1.11e-12	8.89e-12
DPY19L3	19q13.11	8.04	9.27	1.23	0.77	-1.23	3.5e-12	2.55e-11
RASSF3	12q14.2	7.58	8.82	1.72	0.84	-1.23	6.96e-08	2.28e-07
RORB	9q21.13	4.88	6.1	2.18	1.65	-1.23	1.675e-05	3.818e-05
ADAT1	16q23.1	6.39	7.63	0.96	0.72	-1.24	7.32e-17	1.87e-15
ATE1	10q26.13	6.54	7.78	1.01	0.71	-1.24	5.5e-16	1.06e-14
MR1	1q25.3	5.19	6.44	1.05	0.8	-1.24	3.04e-15	4.58e-14
SCUBE3	6p21.31	3.97	5.21	1.23	1.31	-1.24	6.86e-12	4.69e-11
GPR176	15q14-q15.1	6.23	7.47	1.58	1.2	-1.24	9.5e-09	3.58e-08
HDAC9	7p21.1	6.79	8.03	1.71	1.56	-1.24	1.07e-07	3.38e-07
SHISAL1	22q13.31	5.47	6.71	1.76	1.47	-1.24	2.11e-07	6.39e-07
CREBRF	5q35.1	7.35	8.6	0.96	0.65	-1.25	4.77e-17	1.29e-15
NACC2	9q34.3	4.86	6.11	1.03	0.76	-1.25	1.05e-15	1.83e-14
IL2RB	22q12.3	5.77	7.01	1.28	1.22	-1.25	1.46e-11	9.31e-11
DPP8	15q22.31	7.13	8.39	0.91	0.61	-1.26	1.45e-18	6.85e-17
RBL1	20q11.23	4.53	5.8	1.06	0.75	-1.26	2.61e-15	3.99e-14
PCDH18	4q28.3	7.05	8.31	1.15	1.02	-1.26	1.43e-13	1.39e-12
ZNF430	19p12	5.66	6.91	1.17	0.55	-1.26	1.74e-13	1.65e-12
MFHAS1	8p23.1	7.1	8.36	1.21	0.82	-1.26	8.11e-13	6.73e-12
DPYD	1p21.3	6.84	8.1	1.22	0.87	-1.26	9.49e-13	7.74e-12
SPON1	11p15.2	7.2	8.47	1.31	1.27	-1.26	2.28e-11	1.39e-10
COL4A6	Xq22.3	6.44	7.7	1.49	1.55	-1.26	2.17e-09	9.13e-09
PCDH7	4p15.1	7.2	8.46	1.62	1.29	-1.26	1.18e-08	4.38e-08
RARRES1	3q25.32	7.17	8.43	1.59	1.67	-1.26	1.6e-08	5.82e-08
P2RY1	3q25.2	5.91	7.17	1.83	1.49	-1.26	3.19e-07	9.37e-07
GBP4	1p22.2	7.52	8.79	0.97	0.98	-1.27	4.24e-17	1.16e-15
CYBB	Xp21.1-p11.4	6.98	8.25	1.01	1.08	-1.27	2.71e-16	5.81e-15
WDFY4	10q11.23	4.82	6.09	1.08	1.29	-1.27	1e-14	1.31e-13
SAMD9L	7q21.2	6.24	7.5	1.15	1.03	-1.27	8.35e-14	8.65e-13
TSPAN5	4q23	4.52	5.79	1.31	1.01	-1.27	1.18e-11	7.71e-11
KLHL23	2q31.1	6.72	7.99	1.55	0.86	-1.27	1.93e-09	8.17e-09
MINDY2	15q21.3-q22.1	6.89	8.17	0.84	0.83	-1.28	1.13e-20	1.33e-18
ANKRD44	2q33.1	3.86	5.14	0.92	1.08	-1.28	2.47e-18	1.08e-16
ITGA1	5q11.2	8.33	9.61	1.09	0.98	-1.28	7.19e-15	9.81e-14
SELL	1q24.2	5.1	6.37	1.12	1.39	-1.28	6.71e-14	7.1e-13
NIPAL2	8q22.2	7.24	8.51	1.16	0.85	-1.28	8.3e-14	8.61e-13
CAMK4	5q22.1	3.7	4.98	1.51	1.19	-1.28	9.5e-10	4.26e-09
ITGB6	2q24.2	5.84	7.12	1.88	1.74	-1.28	5.15e-07	1.466e-06
SIRPB1	20p13	3.59	4.88	1.09	0.91	-1.29	3.58e-15	5.27e-14
CACHD1	1p31.3	6.43	7.72	1.19	1.04	-1.29	1.81e-13	1.71e-12
MCTP1	5q15	4.36	5.65	1.33	1.21	-1.29	1.27e-11	8.23e-11
HMCN1	1q25.3-q31.1	6.99	8.28	1.34	1.35	-1.29	2.08e-11	1.29e-10
CPED1	7q31.31	7.5	8.79	1.58	1.17	-1.29	3.1e-09	1.27e-08
MAST4	5q12.3	7.05	8.36	1.11	0.93	-1.3	4.7e-15	6.78e-14
DOCK2	5q35.1	5.81	7.12	1.13	1.11	-1.3	1.53e-14	1.9e-13
CARNMT1	9q21.13	5.74	7.04	1.26	0.73	-1.3	9.36e-13	7.65e-12
PCDHB11	5q31.3	4.92	6.22	1.93	1.63	-1.3	5.48e-07	1.553e-06
TTC39B	9p22.3	4.28	5.59	0.91	0.77	-1.31	2.25e-19	1.48e-17
OSMR	5p13.1	7.74	9.05	0.98	0.75	-1.31	8.63e-18	2.95e-16
LMBRD2	5p13.2	6.06	7.37	1.1	0.89	-1.31	2.42e-15	3.76e-14
CSF2RB	22q12.3	5.24	6.55	1.11	1.12	-1.31	5.34e-15	7.59e-14
TMEM154	4q31.3	4.05	5.36	1.19	1.06	-1.31	1.03e-13	1.05e-12
KBTBD7	13q14.11	6.29	7.6	1.39	0.82	-1.31	1.89e-11	1.18e-10
LINC00654	20p12.3	2.81	4.12	1.46	1.12	-1.31	1.62e-10	8.35e-10
PCDHGA3	5q31.3	3.62	4.93	1.56	1.58	-1.31	2.27e-09	9.51e-09
CCN4	8q24.22	3.62	4.94	1.08	1.01	-1.32	1.2e-15	2.04e-14
EHF	11p13	10.46	11.78	1.14	0.83	-1.32	7.67e-15	1.04e-13
RBMS3	3p24.1	3.3	4.62	1.19	1.26	-1.32	8.48e-14	8.77e-13
THBS1	15q14	10.39	11.71	1.24	1.24	-1.32	4.42e-13	3.88e-12
TGFBRAP1	2q12.1-q12.2	7.24	8.56	1.31	0.8	-1.32	2.25e-12	1.71e-11
ZNF516	18q23	6.32	7.64	1.36	1.1	-1.32	1.08e-11	7.08e-11
FLRT2	14q31.3	6.37	7.69	1.36	1.2	-1.32	1.41e-11	9.05e-11
GBP5	1p22.2	4.7	6.02	1.44	1.4	-1.32	1.38e-10	7.19e-10
ADCY5	3q21.1	6.53	7.84	1.51	1.28	-1.32	5.38e-10	2.53e-09
BRCA2	13q13.1	3.13	4.45	1.6	1.03	-1.32	1.96e-09	8.32e-09
CHRDL1	Xq23	8.7	10.02	1.64	1.51	-1.32	6.88e-09	2.66e-08
RIF1	2q23.3	7.73	9.06	0.96	0.74	-1.33	1.78e-18	8.1e-17
RNF168	3q29	5.6	6.93	1.1	0.69	-1.33	1.02e-15	1.78e-14
STARD4	5q22.1	5.3	6.63	1.17	1.02	-1.33	2.53e-14	2.99e-13
GPLD1	6p22.3	3.11	4.45	1.21	1.12	-1.34	7.29e-14	7.66e-13
NEU3	11q13.4	5.85	7.2	1.33	0.95	-1.34	2.12e-12	1.61e-11
BTC	4q13.3	3.86	5.2	1.37	0.63	-1.34	5.28e-12	3.71e-11
ITGB8	7p21.1	7.43	8.77	1.44	1.08	-1.34	3.88e-11	2.27e-10
MMRN1	4q22.1	5.29	6.63	1.69	1.37	-1.34	8.89e-09	3.37e-08
ZSCAN23	6p22.1	4.31	5.65	1.72	0.95	-1.34	8.97e-09	3.4e-08
FYB1	5p13.1	5.94	7.29	1.02	1.09	-1.35	2.95e-17	8.61e-16
EPHA3	3p11.1	8.12	9.46	1.16	1.1	-1.35	9.25e-15	1.22e-13
ZNF827	4q31.21-q31.22	7.4	8.75	1.18	1	-1.35	1.66e-14	2.05e-13
TXLNG	Xp22.2	5.59	6.94	1.32	0.63	-1.35	1.22e-12	9.67e-12
LCOR	10q24.1	5.15	6.51	1.33	1.1	-1.35	1.92e-12	1.47e-11
AOAH	7p14.2	4.59	5.94	1.41	1.19	-1.35	2.29e-11	1.4e-10
MYOF	10q23.33	9.24	10.59	1.02	0.98	-1.36	1.47e-17	4.67e-16
ERCC6L2	9q22.32	5.7	7.05	1.08	0.77	-1.36	2e-16	4.52e-15
ADAM10	15q21.3	9.56	10.92	1.15	0.7	-1.36	2.82e-15	4.28e-14
SMAD9	13q13.3	6.33	7.69	1.3	0.94	-1.36	6.54e-13	5.54e-12
WDR31	9q32	4.46	5.81	1.31	0.8	-1.36	8.07e-13	6.7e-12
ACER2	9p22.1	5.75	7.11	1.42	0.97	-1.36	1.49e-11	9.49e-11
CD69	12p13.31	4.98	6.34	1.42	1.39	-1.36	3.33e-11	1.97e-10
TNIK	3q26.2-q26.31	5	6.36	1.58	1.18	-1.36	6.04e-10	2.8e-09
AOX1	2q33.1	6.91	8.27	1.59	1.46	-1.36	1.04e-09	4.63e-09
TRIM56	7q22.1	7.08	8.46	1.01	0.77	-1.37	4.98e-18	1.88e-16
TTBK2	15q15.2	5.42	6.79	1.03	0.87	-1.37	1.45e-17	4.61e-16
RAD54L2	3p21.2	5.78	7.15	1.21	0.93	-1.37	1.83e-14	2.24e-13
C9ORF129	9q22.31	5.22	6.59	1.52	0.76	-1.37	1e-10	5.37e-10
NBPF10	1q21.1	7.59	8.97	1.61	0.85	-1.37	5.6e-10	2.62e-09
SLFN5	17q12	7.3	8.67	0.89	0.84	-1.38	3.85e-21	5.68e-19
LRRK2	12q12	5.2	6.58	1.14	1.1	-1.38	1.16e-15	2e-14
ABCC9	12p12.1	6.39	7.77	1.22	1.09	-1.38	2.75e-14	3.21e-13
ZNF813	19q13.42	6.52	7.9	1.23	1.01	-1.38	4.08e-14	4.54e-13
SAMD9	7q21.2	5.76	7.15	1	0.96	-1.39	1.41e-18	6.69e-17
CLOCK	4q12	6.76	8.14	1.06	0.86	-1.39	3.21e-17	9.17e-16
ELK3	12q23.1	6.42	7.81	1.15	0.75	-1.39	1.31e-15	2.19e-14
2020-03-08	10q11.21-q11.22	6.7	8.1	1.23	0.66	-1.39	2.02e-14	2.44e-13
COL8A1	3q12.1	6.62	8.01	1.36	1.31	-1.39	2.57e-12	1.93e-11
TLL1	4q32.3	4.08	5.47	1.47	0.99	-1.39	2.2e-11	1.35e-10
BEND3P3	10q22.3	3.87	5.26	1.54	0.94	-1.39	9.86e-11	5.29e-10
COL17A1	10q25.1	6.57	7.95	2.35	2.35	-1.39	1.138e-05	2.657e-05
ZNF281	1q32.1	6.21	7.61	1.4	0.68	-1.4	2.41e-12	1.82e-11
GOLIM4	3q26.2	7.81	9.21	1.64	0.65	-1.4	4.41e-10	2.11e-09
KCNN3	1q21.3	2.6	4	1.62	1.18	-1.4	5.86e-10	2.73e-09
PTGS2	1q31.1	7.57	8.98	1.82	1.72	-1.4	2.28e-08	8.07e-08
SAMHD1	20q11.23	7.27	8.69	0.9	0.79	-1.41	2.02e-21	3.24e-19
USP12	13q12.13	6.14	7.55	1.19	0.63	-1.41	2.25e-15	3.51e-14
JCHAIN	4q13.3	7.21	8.63	2.18	2.16	-1.41	1.82e-06	4.794e-06
SELE	1q24.2	6.18	7.6	2.23	2.29	-1.41	3.108e-06	7.885e-06
PCDHB8	5q31.3	4.43	5.85	1.8	1.74	-1.42	1.39e-08	5.09e-08
ALDH1L2	12q23.3	4.6	6.03	1.17	1.07	-1.43	8.2e-16	1.47e-14
TLR1	4p14	4.18	5.61	1.04	1.07	-1.44	1.9e-18	8.54e-17
CCR2	3p21.31	3.54	4.98	1.22	1.24	-1.44	7.15e-15	9.77e-14
IL6R	1q21.3	5.93	7.37	1.29	0.9	-1.44	3.81e-14	4.28e-13
EPSTI1	13q14.11	4.23	5.68	1.39	1.31	-1.44	1.2e-12	9.59e-12
LIMS1	2q12.3	6.92	8.37	1.08	0.87	-1.45	9.37e-18	3.17e-16
SLC8A1	2p22.1	7.45	8.9	1.29	1.13	-1.45	4.03e-14	4.49e-13
ARHGAP20	11q22.3-q23.1	4.66	6.11	1.29	1.25	-1.45	5.66e-14	6.12e-13
AR	Xq12	7.68	9.13	1.36	1.12	-1.45	3.17e-13	2.84e-12
INHBA	7p14.1	3.8	5.24	1.85	1.65	-1.45	1.52e-08	5.54e-08
MYO9A	15q23	7.03	8.49	1.03	0.86	-1.46	6.2e-19	3.35e-17
APOBEC3C	22q13.1	5.69	7.15	1.33	1.22	-1.46	1.22e-13	1.21e-12
ADAMTSL3	15q25.2	6.39	7.84	1.36	1.27	-1.46	3.06e-13	2.75e-12
HGF	7q21.11	4.42	5.88	1.49	1.35	-1.46	9.86e-12	6.52e-11
PPM1L	3q25.33-q26.1	4.5	5.97	1.08	0.95	-1.47	4.41e-18	1.7e-16
DOCK10	2q36.2	5.28	6.75	1.15	1.14	-1.47	1.48e-16	3.48e-15
PRKCB	16p12.2-p12.1	5.86	7.34	1.41	1.29	-1.47	8.98e-13	7.37e-12
EGFR	7p11.2	8.18	9.66	0.86	0.81	-1.48	5.41e-24	3.16e-21
PRKG2	4q21.21	4.68	6.16	2.05	1.73	-1.48	1.04e-07	3.31e-07
LMTK2	7q21.3	7.17	8.67	1.33	0.91	-1.5	2.99e-14	3.46e-13
ITGA2	5q11.2	7.15	8.66	0.9	0.94	-1.51	3.18e-23	1.26e-20
KCND3	1p13.2	5.89	7.4	1.35	1.18	-1.51	4.3e-14	4.75e-13
SBNO1	12q24.31	7.1	8.61	1.49	0.78	-1.51	1.66e-12	1.28e-11
SPATA13	13q12.12	7.61	9.12	1.5	1.01	-1.51	2.28e-12	1.72e-11
SULT1C4	2q12.3	3.77	5.28	1.82	1.52	-1.51	2.19e-09	9.2e-09
LNPEP	5q15	6.3	7.81	0.97	0.91	-1.52	2.8e-21	4.27e-19
TSHZ2	20q13.2	4.65	6.18	1.19	1.09	-1.53	5.93e-17	1.56e-15
STRN	2p22.2	6.4	7.92	1.26	0.95	-1.53	1.2e-15	2.04e-14
EXOC6B	2p13.2	5.5	7.04	1.41	0.79	-1.54	7.79e-14	8.15e-13
MBNL3	Xq26.2	3.56	5.1	1.52	1.27	-1.54	2.9e-12	2.15e-11
PCDHGB5	5q31.3	6.1	7.64	2.13	1.52	-1.54	8.01e-08	2.6e-07
PTAFR	1p35.3	3.18	4.72	1.04	1.07	-1.55	3.21e-20	3.08e-18
PRKAR2A	3p21.31	6.75	8.3	1.18	0.84	-1.55	3.13e-17	9.01e-16
ZNF354C	5q35.3	3.67	5.22	1.42	1.01	-1.55	9.71e-14	9.9e-13
SPATA6	1p33	3.85	5.41	1.33	1.11	-1.56	5.99e-15	8.35e-14
PCDH17	13q21.1	5.26	6.82	1.4	1.48	-1.56	7.51e-14	7.86e-13
FAM168A	11q13.4	5.91	7.48	1.21	0.82	-1.57	5.96e-17	1.56e-15
PIEZO2	18p11.22-p11.21	4.84	6.41	1.38	1.09	-1.57	2.19e-14	2.62e-13
CLMP	11q24.1	4.05	5.63	1.21	1.28	-1.58	3.57e-17	1.01e-15
ROCK2	2p25.1	7.86	9.44	1.26	0.66	-1.58	2.11e-16	4.71e-15
FAT4	4q28.1	6.11	7.69	1.3	1.1	-1.58	1.03e-15	1.79e-14
GNAL	18p11.21	5.11	6.69	1.33	1.18	-1.58	2.81e-15	4.26e-14
ACSS3	12q21.31	4.89	6.48	1.4	1.3	-1.59	2.47e-14	2.92e-13
N4BP2	4p14	6.09	7.69	1.33	0.97	-1.6	1.55e-15	2.57e-14
HFE	6p22.2	4.51	6.11	1.33	1.11	-1.6	1.95e-15	3.12e-14
LEPROT	1p31.3	7.25	8.86	1.38	0.66	-1.61	5.59e-15	7.87e-14
PARD3B	2q33.3	5.21	6.85	1.54	0.96	-1.63	3.14e-13	2.82e-12
PCDHGB7	5q31.3	5.42	7.05	1.83	1.18	-1.63	1.73e-10	8.91e-10
ANGPT1	8q23.1	6	7.66	1.59	1.28	-1.65	7.88e-13	6.58e-12
LTF	3p21.31	9.63	11.28	3.57	3.42	-1.65	0.0004458	0.0008347
LY75	2q24.2	4.88	6.54	1.17	1.18	-1.66	3.96e-19	2.33e-17
REL	2p16.1	3.96	5.62	1.2	1.03	-1.66	1.78e-18	8.1e-17
PCDHGB2	5q31.3	5.28	6.94	2.07	1.56	-1.66	4.86e-09	1.93e-08
ITGA9	3p22.2	5.6	7.27	1.3	1.22	-1.68	8.39e-17	2.11e-15
SFMBT2	10p14	4.69	6.38	1.15	1.07	-1.69	7.14e-20	5.81e-18
SNX29	16p13.13-p13.12	2.91	4.6	1.37	1	-1.69	5.98e-16	1.12e-14
ZKSCAN8	6p22.1	6.57	8.26	1.67	0.79	-1.69	1.86e-12	1.43e-11
ITGA4	2q31.3	5.37	7.06	0.97	1.16	-1.7	1.45e-24	1.26e-21
COL27A1	9q32	5.25	6.95	2.09	1.59	-1.7	3.44e-09	1.4e-08
GVINP1	11p15.4	3.95	5.65	1.46	1.14	-1.71	5.65e-15	7.93e-14
ETV3	1q23.1	5.53	7.25	1.4	0.94	-1.72	5.63e-16	1.07e-14
RASA2	3q23	4.52	6.24	1.47	0.9	-1.72	4.29e-15	6.22e-14
PTPRC	1q31.3-q32.1	6.67	8.43	1.17	1.18	-1.75	2.07e-20	2.19e-18
REST	4q12	6.27	8.02	1.38	0.85	-1.75	1.15e-16	2.79e-15
MAML2	11q21	6.15	7.92	1.32	0.93	-1.76	1.02e-17	3.4e-16
MYOCD	17p12	5.57	7.33	1.75	1.57	-1.76	4.01e-12	2.88e-11
NBEAL1	2q33.2	5.04	6.81	1.05	1.13	-1.77	1.83e-23	7.66e-21
GPRIN3	4q22.1	3.3	5.06	1.12	1.11	-1.77	1.3e-21	2.39e-19
RASEF	9q21.32	6.91	8.7	1.93	1.12	-1.78	4.53e-11	2.6e-10
GTF2A1	14q31.1	5.33	7.12	1.58	0.97	-1.79	2.06e-14	2.48e-13
PCDHGB1	5q31.3	4.91	6.7	2.19	1.5	-1.79	2.49e-09	1.04e-08
RAPGEF6	5q31.1	6.19	7.99	1.58	0.92	-1.8	1.63e-14	2.02e-13
TLR3	4q35.1	5.06	6.88	1.23	1.05	-1.82	4.81e-20	4.28e-18
UGCG	9q31.3	5.83	7.67	1.7	0.78	-1.84	1.01e-13	1.02e-12
PDE3A	12p12.2	5.1	6.95	1.79	1.36	-1.85	9.75e-13	7.93e-12
MAN2A1	5q21.3	6.88	8.73	1.3	1.03	-1.86	3.26e-19	1.99e-17
ERN1	17q23.3	6.07	7.93	1.61	1.07	-1.86	8.43e-15	1.13e-13
HACD2	3q21.1	6.35	8.21	1.98	1.13	-1.86	2.51e-11	1.52e-10
ASXL2	2p23.3	6.69	8.56	1.28	0.93	-1.87	1e-19	7.59e-18
TAOK1	17q11.2	5.96	7.85	1.21	1.2	-1.89	2.43e-21	3.79e-19
SLIT2	4p15.31	6.02	7.92	1.63	1.12	-1.9	6.26e-15	8.65e-14
PCDHGA5	5q31.3	4.96	6.9	2.24	1.9	-1.94	6e-10	2.79e-09
ZDHHC20	13q12.11	5.72	7.7	1.6	0.98	-1.98	4.64e-16	9.18e-15
HIPK3	11p13	7.64	9.62	1.7	0.83	-1.98	5.51e-15	7.78e-14
NCOA2	8q13.3	7.39	9.37	1.83	1.07	-1.98	1.3e-13	1.28e-12
UHMK1	1q23.3	5.94	7.96	1.62	1.27	-2.02	2.76e-16	5.88e-15
ADAM22	7q21.12	4.43	6.48	1.39	1.35	-2.05	5.65e-20	4.89e-18
KIAA0754	1p34.3	4.8	6.86	1.68	1.4	-2.06	7.16e-16	1.31e-14
SERINC5	5q14.1	7.32	9.48	1.81	1.26	-2.16	2.28e-15	3.55e-14
DDR2	1q23.3	4.72	7.05	1.56	1.35	-2.33	3.17e-20	3.06e-18
MGAT5	2q21.2-q21.3	4.65	7	2.02	1.24	-2.35	6.08e-15	8.46e-14
IL6ST	5q11.2	7.06	9.59	1.85	1.13	-2.53	3.66e-18	1.48e-16
Note
Downregulation group: IQGAP1 downregulation group
DEGs are deifined by q<0.001 , fold change log2 >=|1|
IQGAP1 was expressed at log2=-0.94 and q=8.42e-34 in the downregulation group and is thus not included in these DEGs
