# Supplementary material for: Effective Prediction of Prostate Cancer Recurrence through the IQGAP1 Network
Source: Cancers (Basel). 2021 Jan 23;13(3):430. doi: 10.3390/cancers13030430 (PMC7865788; doi:10.3390/cancers13030430)
Supplement: Supplementary file 1 [file cancers-13-00430-s001.zip › Table S3.xlsx]

## Sheet: Sheet1
Table S3. The top 20 enriched clusters of GO BP terms and KEGG of the IQGAP1 DEGs
GroupID	Category	Term	Description	LogP	Log(q-value)	InTerm_InList	Genes	Symbols
1_Summary	GO Biological Processes	GO:0006935	chemotaxis	-14.7682	-10.6939	54/649	102,177,284,1234,1236,1435,1524,1525,1794,1880,2042,2047,2241,2247,2252,2359,2674,3071,3082,3570,3672,3673,3680,3730,3815,4233,4282,4283,4485,5156,5588,5724,6091,6693,7057,7409,8609,9037,9252,9353,9423,9723,9750,23768,57118,57216,59277,80031,91584,126147,128434,154796,494470,729230,1956,2113,2822,3676,4249,4638,4920,4921,5336,5743,5788,6401,6546,6869,7048,8840,9475,9530,9722,9734,57214,81704	ADAM10,AGER,ANGPT1,CCR5,CCR7,CSF1,CX3CR1,CXADR,DOCK2,GPR183,EPHA3,EPHB1,FER,FGF2,FGF7,FPR3,GFRA1,NCKAP1L,HGF,IL6R,ITGA1,ITGA2,ITGA9,ANOS1,KIT,MET,MIF,CXCL9,MST1,PDGFRA,PRKCQ,PTAFR,ROBO1,SPN,THBS1,VAV1,KLF7,SEMA5A,RPS6KA5,SLIT2,NTN1,SEMA3E,RIPOR2,FLRT2,CAMK1D,VANGL2,NTN4,SEMA6D,PLXNA4,NTN5,VSTM2L,AMOT,RNF165,CCR2,EGFR,ETS1,GPLD1,ITGA4,MGAT5,MYLK,ROR2,DDR2,PLCG2,PTGS2,PTPRC,SELE,SLC8A1,TACR1,TGFBR2…
1_Member	GO Biological Processes	GO:0006935	chemotaxis	-14.7682	-10.6939	54/649	102,177,284,1234,1236,1435,1524,1525,1794,1880,2042,2047,2241,2247,2252,2359,2674,3071,3082,3570,3672,3673,3680,3730,3815,4233,4282,4283,4485,5156,5588,5724,6091,6693,7057,7409,8609,9037,9252,9353,9423,9723,9750,23768,57118,57216,59277,80031,91584,126147,128434,154796,494470,729230	ADAM10,AGER,ANGPT1,CCR5,CCR7,CSF1,CX3CR1,CXADR,DOCK2,GPR183,EPHA3,EPHB1,FER,FGF2,FGF7,FPR3,GFRA1,NCKAP1L,HGF,IL6R,ITGA1,ITGA2,ITGA9,ANOS1,KIT,MET,MIF,CXCL9,MST1,PDGFRA,PRKCQ,PTAFR,ROBO1,SPN,THBS1,VAV1,KLF7,SEMA5A,RPS6KA5,SLIT2,NTN1,SEMA3E,RIPOR2,FLRT2,CAMK1D,VANGL2,NTN4,SEMA6D,PLXNA4,NTN5,VSTM2L,AMOT,RNF165,CCR2
1_Member	GO Biological Processes	GO:0042330	taxis	-14.712	-10.6939	54/651	102,177,284,1234,1236,1435,1524,1525,1794,1880,2042,2047,2241,2247,2252,2359,2674,3071,3082,3570,3672,3673,3680,3730,3815,4233,4282,4283,4485,5156,5588,5724,6091,6693,7057,7409,8609,9037,9252,9353,9423,9723,9750,23768,57118,57216,59277,80031,91584,126147,128434,154796,494470,729230	ADAM10,AGER,ANGPT1,CCR5,CCR7,CSF1,CX3CR1,CXADR,DOCK2,GPR183,EPHA3,EPHB1,FER,FGF2,FGF7,FPR3,GFRA1,NCKAP1L,HGF,IL6R,ITGA1,ITGA2,ITGA9,ANOS1,KIT,MET,MIF,CXCL9,MST1,PDGFRA,PRKCQ,PTAFR,ROBO1,SPN,THBS1,VAV1,KLF7,SEMA5A,RPS6KA5,SLIT2,NTN1,SEMA3E,RIPOR2,FLRT2,CAMK1D,VANGL2,NTN4,SEMA6D,PLXNA4,NTN5,VSTM2L,AMOT,RNF165,CCR2
1_Member	GO Biological Processes	GO:0051272	positive regulation of cellular component movement	-12.5064	-8.88625	48/601	102,177,284,1236,1435,1524,1956,2113,2241,2247,2252,2822,3071,3082,3570,3673,3676,3815,4233,4249,4638,4920,4921,5156,5336,5724,5743,5788,6401,6546,6693,6869,7048,7057,8840,9037,9423,9475,9530,9722,9723,9734,9750,57118,57214,80031,81704,729230	ADAM10,AGER,ANGPT1,CCR7,CSF1,CX3CR1,EGFR,ETS1,FER,FGF2,FGF7,GPLD1,NCKAP1L,HGF,IL6R,ITGA2,ITGA4,KIT,MET,MGAT5,MYLK,ROR2,DDR2,PDGFRA,PLCG2,PTAFR,PTGS2,PTPRC,SELE,SLC8A1,SPN,TACR1,TGFBR2,THBS1,CCN4,SEMA5A,NTN1,ROCK2,BAG4,NOS1AP,SEMA3E,HDAC9,RIPOR2,CAMK1D,CEMIP,SEMA6D,DOCK8,CCR2
1_Member	GO Biological Processes	GO:2000147	positive regulation of cell motility	-12.3737	-8.83277	47/584	102,177,284,1236,1435,1524,1956,2113,2241,2247,2252,2822,3071,3082,3570,3673,3676,3815,4233,4249,4638,4920,4921,5156,5336,5724,5743,5788,6401,6546,6693,6869,7048,7057,8840,9037,9423,9475,9530,9723,9734,9750,57118,57214,80031,81704,729230	ADAM10,AGER,ANGPT1,CCR7,CSF1,CX3CR1,EGFR,ETS1,FER,FGF2,FGF7,GPLD1,NCKAP1L,HGF,IL6R,ITGA2,ITGA4,KIT,MET,MGAT5,MYLK,ROR2,DDR2,PDGFRA,PLCG2,PTAFR,PTGS2,PTPRC,SELE,SLC8A1,SPN,TACR1,TGFBR2,THBS1,CCN4,SEMA5A,NTN1,ROCK2,BAG4,SEMA3E,HDAC9,RIPOR2,CAMK1D,CEMIP,SEMA6D,DOCK8,CCR2
1_Member	GO Biological Processes	GO:0040017	positive regulation of locomotion	-12.2184	-8.74436	48/612	102,177,284,1236,1435,1524,1956,2113,2241,2247,2252,2822,3071,3082,3570,3673,3676,3815,4233,4249,4638,4920,4921,5156,5336,5724,5743,5788,6401,6546,6693,6869,7048,7057,8840,9037,9353,9423,9475,9530,9723,9734,9750,57118,57214,80031,81704,729230	ADAM10,AGER,ANGPT1,CCR7,CSF1,CX3CR1,EGFR,ETS1,FER,FGF2,FGF7,GPLD1,NCKAP1L,HGF,IL6R,ITGA2,ITGA4,KIT,MET,MGAT5,MYLK,ROR2,DDR2,PDGFRA,PLCG2,PTAFR,PTGS2,PTPRC,SELE,SLC8A1,SPN,TACR1,TGFBR2,THBS1,CCN4,SEMA5A,SLIT2,NTN1,ROCK2,BAG4,SEMA3E,HDAC9,RIPOR2,CAMK1D,CEMIP,SEMA6D,DOCK8,CCR2
1_Member	GO Biological Processes	GO:0030335	positive regulation of cell migration	-11.8426	-8.47778	45/560	102,177,284,1236,1435,1524,1956,2113,2241,2247,2252,2822,3071,3082,3570,3673,3676,3815,4233,4249,4638,4920,4921,5156,5336,5724,5743,5788,6401,6546,6693,7048,7057,8840,9037,9475,9530,9723,9734,9750,57118,57214,80031,81704,729230	ADAM10,AGER,ANGPT1,CCR7,CSF1,CX3CR1,EGFR,ETS1,FER,FGF2,FGF7,GPLD1,NCKAP1L,HGF,IL6R,ITGA2,ITGA4,KIT,MET,MGAT5,MYLK,ROR2,DDR2,PDGFRA,PLCG2,PTAFR,PTGS2,PTPRC,SELE,SLC8A1,SPN,TGFBR2,THBS1,CCN4,SEMA5A,ROCK2,BAG4,SEMA3E,HDAC9,RIPOR2,CAMK1D,CEMIP,SEMA6D,DOCK8,CCR2
2_Summary	GO Biological Processes	GO:0032103	positive regulation of response to external stimulus	-12.9228	-9.08086	35/325	102,177,718,1236,1435,1956,2113,2161,2247,3071,3570,3572,3673,4064,4233,4282,5733,5743,7057,7098,7099,8840,9037,9180,9353,9575,9750,51284,55601,57118,64127,90865,115362,120892,729230,730,3082,5788,6401,9258,10203,114548,145581	ADAM10,AGER,C3,CCR7,CSF1,EGFR,ETS1,F12,FGF2,NCKAP1L,IL6R,IL6ST,ITGA2,CD180,MET,MIF,PTGER3,PTGS2,THBS1,TLR3,TLR4,CCN4,SEMA5A,OSMR,SLIT2,CLOCK,RIPOR2,TLR7,DDX60,CAMK1D,NOD2,IL33,GBP5,LRRK2,CCR2,C7,HGF,PTPRC,SELE,MFHAS1,CALCRL,NLRP3,LRFN5
2_Member	GO Biological Processes	GO:0032103	positive regulation of response to external stimulus	-12.9228	-9.08086	35/325	102,177,718,1236,1435,1956,2113,2161,2247,3071,3570,3572,3673,4064,4233,4282,5733,5743,7057,7098,7099,8840,9037,9180,9353,9575,9750,51284,55601,57118,64127,90865,115362,120892,729230	ADAM10,AGER,C3,CCR7,CSF1,EGFR,ETS1,F12,FGF2,NCKAP1L,IL6R,IL6ST,ITGA2,CD180,MET,MIF,PTGER3,PTGS2,THBS1,TLR3,TLR4,CCN4,SEMA5A,OSMR,SLIT2,CLOCK,RIPOR2,TLR7,DDX60,CAMK1D,NOD2,IL33,GBP5,LRRK2,CCR2
2_Member	GO Biological Processes	GO:0050729	positive regulation of inflammatory response	-9.21907	-6.34712	20/151	718,1236,1956,2113,2161,3572,3673,5733,5743,7098,7099,8840,9180,9575,51284,64127,90865,115362,120892,729230	C3,CCR7,EGFR,ETS1,F12,IL6ST,ITGA2,PTGER3,PTGS2,TLR3,TLR4,CCN4,OSMR,CLOCK,TLR7,NOD2,IL33,GBP5,LRRK2,CCR2
2_Member	GO Biological Processes	GO:0002675	positive regulation of acute inflammatory response	-5.16537	-3.09669	7/31	718,1236,2161,3572,5733,5743,9180	C3,CCR7,F12,IL6ST,PTGER3,PTGS2,OSMR
2_Member	GO Biological Processes	GO:0050727	regulation of inflammatory response	-4.79341	-2.80472	29/508	177,718,730,1236,1956,2113,2161,3082,3572,3673,5733,5743,5788,6401,7098,7099,8840,9180,9258,9575,10203,51284,64127,90865,114548,115362,120892,145581,729230	AGER,C3,C7,CCR7,EGFR,ETS1,F12,HGF,IL6ST,ITGA2,PTGER3,PTGS2,PTPRC,SELE,TLR3,TLR4,CCN4,OSMR,MFHAS1,CLOCK,CALCRL,TLR7,NOD2,IL33,NLRP3,GBP5,LRRK2,LRFN5,CCR2
2_Member	GO Biological Processes	GO:0010574	regulation of vascular endothelial growth factor production	-2.07232	-0.745747	4/34	718,3572,5743,729230	C3,IL6ST,PTGS2,CCR2
3_Summary	GO Biological Processes	GO:0098742	cell-cell adhesion via plasma-membrane adhesion molecules	-12.7883	-9.07123	32/275	1009,1525,3683,3684,5099,5793,6091,6401,6402,7048,7412,22871,22997,25945,27253,30835,54510,55714,56099,56101,56103,56104,56108,56110,56112,56125,56128,57575,79633,83872,128434,145581	CDH11,CXADR,ITGAL,ITGAM,PCDH7,PTPRG,ROBO1,SELE,SELL,TGFBR2,VCAM1,NLGN1,IGSF9B,NECTIN3,PCDH17,CD209,PCDH18,TENM3,PCDHGB7,PCDHGB5,PCDHGB2,PCDHGB1,PCDHGA7,PCDHGA5,PCDHGA3,PCDHB11,PCDHB8,PCDH10,FAT4,HMCN1,VSTM2L,LRFN5
3_Member	GO Biological Processes	GO:0098742	cell-cell adhesion via plasma-membrane adhesion molecules	-12.7883	-9.07123	32/275	1009,1525,3683,3684,5099,5793,6091,6401,6402,7048,7412,22871,22997,25945,27253,30835,54510,55714,56099,56101,56103,56104,56108,56110,56112,56125,56128,57575,79633,83872,128434,145581	CDH11,CXADR,ITGAL,ITGAM,PCDH7,PTPRG,ROBO1,SELE,SELL,TGFBR2,VCAM1,NLGN1,IGSF9B,NECTIN3,PCDH17,CD209,PCDH18,TENM3,PCDHGB7,PCDHGB5,PCDHGB2,PCDHGB1,PCDHGA7,PCDHGA5,PCDHGA3,PCDHB11,PCDHB8,PCDH10,FAT4,HMCN1,VSTM2L,LRFN5
3_Member	GO Biological Processes	GO:0007156	homophilic cell adhesion via plasma membrane adhesion molecules	-9.98003	-6.9162	22/168	1009,5099,5793,6091,22997,25945,27253,54510,55714,56099,56101,56103,56104,56108,56110,56112,56125,56128,57575,79633,83872,128434	CDH11,PCDH7,PTPRG,ROBO1,IGSF9B,NECTIN3,PCDH17,PCDH18,TENM3,PCDHGB7,PCDHGB5,PCDHGB2,PCDHGB1,PCDHGA7,PCDHGA5,PCDHGA3,PCDHB11,PCDHB8,PCDH10,FAT4,HMCN1,VSTM2L
4_Summary	GO Biological Processes	GO:0030155	regulation of cell adhesion	-11.9085	-8.49249	52/716	102,177,284,1236,1295,1435,2042,2113,2633,3071,3077,3371,3572,3673,3676,3987,5588,5724,5788,5793,6401,6422,6693,7048,7057,7409,7412,8654,9037,9402,9475,9530,9595,9723,9750,10326,10875,25890,30835,53616,54542,55083,55714,64127,79834,81704,84433,91584,114548,201633,340485,729230,196,814,1525,1794,1880,1958,2047,3624,3683,3815,3953,4064,4282,4332,5336,5579,7099,9734,55183,55619,64092,80758,139818,16…	ADAM10,AGER,ANGPT1,CCR7,COL8A1,CSF1,EPHA3,ETS1,GBP1,NCKAP1L,HFE,TNC,IL6ST,ITGA2,ITGA4,LIMS1,PRKCQ,PTAFR,PTPRC,PTPRG,SELE,SFRP1,SPN,TGFBR2,THBS1,VAV1,VCAM1,PDE5A,SEMA5A,GRAP2,ROCK2,BAG4,CYTIP,SEMA3E,RIPOR2,SIRPB1,FGL2,ABI3BP,CD209,ADAM22,RC3H2,KIF26B,TENM3,NOD2,PEAK1,DOCK8,CARD11,PLXNA4,NLRP3,TIGIT,ACER2,CCR2,AHR,CAMK4,CXADR,DOCK2,GPR183,EGR1,EPHB1,INHBA,ITGAL,KIT,LEPR,CD180,MIF,MNDA,PLCG2,PRKCB,T…
4_Member	GO Biological Processes	GO:0030155	regulation of cell adhesion	-11.9085	-8.49249	52/716	102,177,284,1236,1295,1435,2042,2113,2633,3071,3077,3371,3572,3673,3676,3987,5588,5724,5788,5793,6401,6422,6693,7048,7057,7409,7412,8654,9037,9402,9475,9530,9595,9723,9750,10326,10875,25890,30835,53616,54542,55083,55714,64127,79834,81704,84433,91584,114548,201633,340485,729230	ADAM10,AGER,ANGPT1,CCR7,COL8A1,CSF1,EPHA3,ETS1,GBP1,NCKAP1L,HFE,TNC,IL6ST,ITGA2,ITGA4,LIMS1,PRKCQ,PTAFR,PTPRC,PTPRG,SELE,SFRP1,SPN,TGFBR2,THBS1,VAV1,VCAM1,PDE5A,SEMA5A,GRAP2,ROCK2,BAG4,CYTIP,SEMA3E,RIPOR2,SIRPB1,FGL2,ABI3BP,CD209,ADAM22,RC3H2,KIF26B,TENM3,NOD2,PEAK1,DOCK8,CARD11,PLXNA4,NLRP3,TIGIT,ACER2,CCR2
4_Member	GO Biological Processes	GO:0046649	lymphocyte activation	-10.1709	-7.08221	50/748	177,196,814,1236,1525,1794,1880,1958,2047,3071,3077,3572,3624,3676,3683,3815,3953,4064,4282,4332,5336,5579,5588,5788,6422,6693,7048,7099,7409,7412,8654,9402,9734,9750,10326,10875,30835,54542,55183,55619,64092,64127,80758,81704,84433,114548,139818,165918,201633,729230	AGER,AHR,CAMK4,CCR7,CXADR,DOCK2,GPR183,EGR1,EPHB1,NCKAP1L,HFE,IL6ST,INHBA,ITGA4,ITGAL,KIT,LEPR,CD180,MIF,MNDA,PLCG2,PRKCB,PRKCQ,PTPRC,SFRP1,SPN,TGFBR2,TLR4,VAV1,VCAM1,PDE5A,GRAP2,HDAC9,RIPOR2,SIRPB1,FGL2,CD209,RC3H2,RIF1,DOCK10,SAMSN1,NOD2,PRR7,DOCK8,CARD11,NLRP3,DOCK11,RNF168,TIGIT,CCR2
4_Member	GO Biological Processes	GO:0002694	regulation of leukocyte activation	-9.48181	-6.52443	42/588	177,196,814,1236,1880,2241,3071,3077,3572,3624,3684,4282,4332,5588,5724,5788,6422,6693,7048,7057,7099,7409,7412,8654,9258,9402,9750,10326,10875,30835,54542,55183,64092,64127,81704,84433,90865,114548,120892,145581,201633,729230	AGER,AHR,CAMK4,CCR7,GPR183,FER,NCKAP1L,HFE,IL6ST,INHBA,ITGAM,MIF,MNDA,PRKCQ,PTAFR,PTPRC,SFRP1,SPN,TGFBR2,THBS1,TLR4,VAV1,VCAM1,PDE5A,MFHAS1,GRAP2,RIPOR2,SIRPB1,FGL2,CD209,RC3H2,RIF1,SAMSN1,NOD2,DOCK8,CARD11,IL33,NLRP3,LRRK2,LRFN5,TIGIT,CCR2
4_Member	GO Biological Processes	GO:0007159	leukocyte cell-cell adhesion	-9.37672	-6.45555	31/349	177,1236,1524,2113,3071,3077,3572,3676,3683,5588,5724,5788,6401,6402,6693,7048,7409,7412,8654,9402,9750,10326,10875,30835,54542,64127,81704,84433,114548,201633,729230	AGER,CCR7,CX3CR1,ETS1,NCKAP1L,HFE,IL6ST,ITGA4,ITGAL,PRKCQ,PTAFR,PTPRC,SELE,SELL,SPN,TGFBR2,VAV1,VCAM1,PDE5A,GRAP2,RIPOR2,SIRPB1,FGL2,CD209,RC3H2,NOD2,DOCK8,CARD11,NLRP3,TIGIT,CCR2
4_Member	GO Biological Processes	GO:0050865	regulation of cell activation	-9.04442	-6.20243	43/632	177,196,814,1236,1880,2241,3071,3077,3572,3624,3684,4282,4332,5156,5588,5724,5788,6422,6693,7048,7057,7099,7409,7412,8654,9258,9402,9750,10326,10875,30835,54542,55183,64092,64127,81704,84433,90865,114548,120892,145581,201633,729230	AGER,AHR,CAMK4,CCR7,GPR183,FER,NCKAP1L,HFE,IL6ST,INHBA,ITGAM,MIF,MNDA,PDGFRA,PRKCQ,PTAFR,PTPRC,SFRP1,SPN,TGFBR2,THBS1,TLR4,VAV1,VCAM1,PDE5A,MFHAS1,GRAP2,RIPOR2,SIRPB1,FGL2,CD209,RC3H2,RIF1,SAMSN1,NOD2,DOCK8,CARD11,IL33,NLRP3,LRRK2,LRFN5,TIGIT,CCR2
4_Member	GO Biological Processes	GO:1903037	regulation of leukocyte cell-cell adhesion	-8.53412	-5.78767	28/315	177,1236,2113,3071,3077,3572,3676,5588,5724,5788,6401,6693,7048,7409,7412,8654,9402,9750,10326,10875,30835,54542,64127,81704,84433,114548,201633,729230	AGER,CCR7,ETS1,NCKAP1L,HFE,IL6ST,ITGA4,PRKCQ,PTAFR,PTPRC,SELE,SPN,TGFBR2,VAV1,VCAM1,PDE5A,GRAP2,RIPOR2,SIRPB1,FGL2,CD209,RC3H2,NOD2,DOCK8,CARD11,NLRP3,TIGIT,CCR2
4_Member	GO Biological Processes	GO:0002521	leukocyte differentiation	-7.80926	-5.16225	36/522	177,814,1236,1435,1794,1880,1958,2124,2200,2353,3071,3624,3676,3815,3953,4920,5336,5788,6422,6693,7048,7098,7099,7409,7412,8840,9734,10875,54542,55619,80758,84433,114548,133522,139818,729230	AGER,CAMK4,CCR7,CSF1,DOCK2,GPR183,EGR1,EVI2B,FBN1,FOS,NCKAP1L,INHBA,ITGA4,KIT,LEPR,ROR2,PLCG2,PTPRC,SFRP1,SPN,TGFBR2,TLR3,TLR4,VAV1,VCAM1,CCN4,HDAC9,FGL2,RC3H2,DOCK10,PRR7,CARD11,NLRP3,PPARGC1B,DOCK11,CCR2
4_Member	GO Biological Processes	GO:0022407	regulation of cell-cell adhesion	-7.41971	-4.85648	31/422	177,1236,2113,3071,3077,3572,3676,5588,5724,5788,5793,6401,6693,7048,7409,7412,8654,9402,9750,10326,10875,30835,54542,55083,55714,64127,81704,84433,114548,201633,729230	AGER,CCR7,ETS1,NCKAP1L,HFE,IL6ST,ITGA4,PRKCQ,PTAFR,PTPRC,PTPRG,SELE,SPN,TGFBR2,VAV1,VCAM1,PDE5A,GRAP2,RIPOR2,SIRPB1,FGL2,CD209,RC3H2,KIF26B,TENM3,NOD2,DOCK8,CARD11,NLRP3,TIGIT,CCR2
4_Member	GO Biological Processes	GO:0042110	T cell activation	-7.34622	-4.79797	33/472	177,814,1236,1525,1794,1880,1958,3071,3077,3572,3683,3815,3953,5588,5788,6693,7048,7409,7412,8654,9402,9750,10326,10875,30835,54542,64127,80758,81704,84433,114548,201633,729230	AGER,CAMK4,CCR7,CXADR,DOCK2,GPR183,EGR1,NCKAP1L,HFE,IL6ST,ITGAL,KIT,LEPR,PRKCQ,PTPRC,SPN,TGFBR2,VAV1,VCAM1,PDE5A,GRAP2,RIPOR2,SIRPB1,FGL2,CD209,RC3H2,NOD2,PRR7,DOCK8,CARD11,NLRP3,TIGIT,CCR2
4_Member	GO Biological Processes	GO:0051249	regulation of lymphocyte activation	-7.23841	-4.70463	34/501	177,196,814,1236,1880,3071,3077,3572,3624,4282,4332,5588,5788,6422,6693,7048,7099,7409,7412,8654,9402,9750,10326,10875,30835,54542,55183,64092,64127,81704,84433,114548,201633,729230	AGER,AHR,CAMK4,CCR7,GPR183,NCKAP1L,HFE,IL6ST,INHBA,MIF,MNDA,PRKCQ,PTPRC,SFRP1,SPN,TGFBR2,TLR4,VAV1,VCAM1,PDE5A,GRAP2,RIPOR2,SIRPB1,FGL2,CD209,RC3H2,RIF1,SAMSN1,NOD2,DOCK8,CARD11,NLRP3,TIGIT,CCR2
4_Member	GO Biological Processes	GO:0045785	positive regulation of cell adhesion	-7.02361	-4.54335	30/416	177,284,1236,1295,1435,2113,3071,3572,3673,3676,3987,5588,5724,5788,6401,6422,7048,7409,7412,9402,9530,10326,25890,30835,55083,64127,81704,84433,114548,729230	AGER,ANGPT1,CCR7,COL8A1,CSF1,ETS1,NCKAP1L,IL6ST,ITGA2,ITGA4,LIMS1,PRKCQ,PTAFR,PTPRC,SELE,SFRP1,TGFBR2,VAV1,VCAM1,GRAP2,BAG4,SIRPB1,ABI3BP,CD209,KIF26B,NOD2,DOCK8,CARD11,NLRP3,CCR2
4_Member	GO Biological Processes	GO:1903039	positive regulation of leukocyte cell-cell adhesion	-6.87987	-4.42409	21/226	177,1236,2113,3071,3572,3676,5588,5724,5788,6401,7048,7409,7412,9402,10326,30835,64127,81704,84433,114548,729230	AGER,CCR7,ETS1,NCKAP1L,IL6ST,ITGA4,PRKCQ,PTAFR,PTPRC,SELE,TGFBR2,VAV1,VCAM1,GRAP2,SIRPB1,CD209,NOD2,DOCK8,CARD11,NLRP3,CCR2
4_Member	GO Biological Processes	GO:0050863	regulation of T cell activation	-6.57314	-4.20828	25/321	177,814,1236,3071,3077,3572,5588,5788,6693,7048,7409,7412,8654,9402,9750,10326,10875,30835,54542,64127,81704,84433,114548,201633,729230	AGER,CAMK4,CCR7,NCKAP1L,HFE,IL6ST,PRKCQ,PTPRC,SPN,TGFBR2,VAV1,VCAM1,PDE5A,GRAP2,RIPOR2,SIRPB1,FGL2,CD209,RC3H2,NOD2,DOCK8,CARD11,NLRP3,TIGIT,CCR2
4_Member	GO Biological Processes	GO:0070661	leukocyte proliferation	-6.46808	-4.1267	24/303	177,196,1435,1794,1880,3071,3572,3815,4064,4282,4332,5588,5788,6693,7048,7099,7412,8654,30835,54542,81704,84433,90865,729230	AGER,AHR,CSF1,DOCK2,GPR183,NCKAP1L,IL6ST,KIT,CD180,MIF,MNDA,PRKCQ,PTPRC,SPN,TGFBR2,TLR4,VCAM1,PDE5A,CD209,RC3H2,DOCK8,CARD11,IL33,CCR2
4_Member	GO Biological Processes	GO:0030098	lymphocyte differentiation	-6.29534	-4.00562	26/355	814,1236,1794,1880,1958,3071,3624,3676,3815,3953,5336,5788,6422,6693,7048,7409,7412,9734,10875,54542,55619,80758,84433,114548,139818,729230	CAMK4,CCR7,DOCK2,GPR183,EGR1,NCKAP1L,INHBA,ITGA4,KIT,LEPR,PLCG2,PTPRC,SFRP1,SPN,TGFBR2,VAV1,VCAM1,HDAC9,FGL2,RC3H2,DOCK10,PRR7,CARD11,NLRP3,DOCK11,CCR2
4_Member	GO Biological Processes	GO:0022409	positive regulation of cell-cell adhesion	-6.21459	-3.9447	22/269	177,1236,2113,3071,3572,3676,5588,5724,5788,6401,7048,7409,7412,9402,10326,30835,55083,64127,81704,84433,114548,729230	AGER,CCR7,ETS1,NCKAP1L,IL6ST,ITGA4,PRKCQ,PTAFR,PTPRC,SELE,TGFBR2,VAV1,VCAM1,GRAP2,SIRPB1,CD209,KIF26B,NOD2,DOCK8,CARD11,NLRP3,CCR2
4_Member	GO Biological Processes	GO:0032943	mononuclear cell proliferation	-5.94797	-3.73945	22/279	177,196,1435,1794,1880,3071,3572,4064,4282,4332,5588,5788,6693,7048,7099,7412,8654,30835,54542,81704,84433,729230	AGER,AHR,CSF1,DOCK2,GPR183,NCKAP1L,IL6ST,CD180,MIF,MNDA,PRKCQ,PTPRC,SPN,TGFBR2,TLR4,VCAM1,PDE5A,CD209,RC3H2,DOCK8,CARD11,CCR2
4_Member	GO Biological Processes	GO:0002696	positive regulation of leukocyte activation	-5.51369	-3.36484	26/391	177,1236,1880,3071,3572,3684,4282,5588,5724,5788,7048,7057,7099,7409,7412,9402,10326,30835,55183,64127,81704,84433,90865,114548,120892,729230	AGER,CCR7,GPR183,NCKAP1L,IL6ST,ITGAM,MIF,PRKCQ,PTAFR,PTPRC,TGFBR2,THBS1,TLR4,VAV1,VCAM1,GRAP2,SIRPB1,CD209,RIF1,NOD2,DOCK8,CARD11,IL33,NLRP3,LRRK2,CCR2
4_Member	GO Biological Processes	GO:0046651	lymphocyte proliferation	-5.46035	-3.32022	21/276	177,196,1794,1880,3071,3572,4064,4282,4332,5588,5788,6693,7048,7099,7412,8654,30835,54542,81704,84433,729230	AGER,AHR,DOCK2,GPR183,NCKAP1L,IL6ST,CD180,MIF,MNDA,PRKCQ,PTPRC,SPN,TGFBR2,TLR4,VCAM1,PDE5A,CD209,RC3H2,DOCK8,CARD11,CCR2
4_Member	GO Biological Processes	GO:0032946	positive regulation of mononuclear cell proliferation	-5.41992	-3.30221	14/133	177,1435,1880,3071,3572,4282,5588,5788,7048,7099,7412,30835,84433,729230	AGER,CSF1,GPR183,NCKAP1L,IL6ST,MIF,PRKCQ,PTPRC,TGFBR2,TLR4,VCAM1,CD209,CARD11,CCR2
4_Member	GO Biological Processes	GO:0032944	regulation of mononuclear cell proliferation	-5.3957	-3.28342	18/213	177,196,1435,1880,3071,3572,4282,4332,5588,5788,6693,7048,7099,7412,8654,30835,84433,729230	AGER,AHR,CSF1,GPR183,NCKAP1L,IL6ST,MIF,MNDA,PRKCQ,PTPRC,SPN,TGFBR2,TLR4,VCAM1,PDE5A,CD209,CARD11,CCR2
4_Member	GO Biological Processes	GO:0050867	positive regulation of cell activation	-5.21934	-3.13828	26/406	177,1236,1880,3071,3572,3684,4282,5588,5724,5788,7048,7057,7099,7409,7412,9402,10326,30835,55183,64127,81704,84433,90865,114548,120892,729230	AGER,CCR7,GPR183,NCKAP1L,IL6ST,ITGAM,MIF,PRKCQ,PTAFR,PTPRC,TGFBR2,THBS1,TLR4,VAV1,VCAM1,GRAP2,SIRPB1,CD209,RIF1,NOD2,DOCK8,CARD11,IL33,NLRP3,LRRK2,CCR2
4_Member	GO Biological Processes	GO:0070665	positive regulation of leukocyte proliferation	-5.12243	-3.06578	14/141	177,1435,1880,3071,3572,4282,5588,5788,7048,7099,7412,30835,84433,729230	AGER,CSF1,GPR183,NCKAP1L,IL6ST,MIF,PRKCQ,PTPRC,TGFBR2,TLR4,VCAM1,CD209,CARD11,CCR2
4_Member	GO Biological Processes	GO:0070663	regulation of leukocyte proliferation	-5.03788	-3.00433	18/226	177,196,1435,1880,3071,3572,4282,4332,5588,5788,6693,7048,7099,7412,8654,30835,84433,729230	AGER,AHR,CSF1,GPR183,NCKAP1L,IL6ST,MIF,MNDA,PRKCQ,PTPRC,SPN,TGFBR2,TLR4,VCAM1,PDE5A,CD209,CARD11,CCR2
4_Member	GO Biological Processes	GO:0050870	positive regulation of T cell activation	-4.9935	-2.96886	17/206	177,1236,3071,3572,5588,5788,7048,7409,7412,9402,10326,30835,64127,81704,84433,114548,729230	AGER,CCR7,NCKAP1L,IL6ST,PRKCQ,PTPRC,TGFBR2,VAV1,VCAM1,GRAP2,SIRPB1,CD209,NOD2,DOCK8,CARD11,NLRP3,CCR2
4_Member	GO Biological Processes	GO:0050670	regulation of lymphocyte proliferation	-4.85693	-2.85379	17/211	177,196,1880,3071,3572,4282,4332,5588,5788,6693,7048,7099,7412,8654,30835,84433,729230	AGER,AHR,GPR183,NCKAP1L,IL6ST,MIF,MNDA,PRKCQ,PTPRC,SPN,TGFBR2,TLR4,VCAM1,PDE5A,CD209,CARD11,CCR2
4_Member	GO Biological Processes	GO:0050671	positive regulation of lymphocyte proliferation	-4.76116	-2.78644	13/132	177,1880,3071,3572,4282,5588,5788,7048,7099,7412,30835,84433,729230	AGER,GPR183,NCKAP1L,IL6ST,MIF,PRKCQ,PTPRC,TGFBR2,TLR4,VCAM1,CD209,CARD11,CCR2
4_Member	GO Biological Processes	GO:0030217	T cell differentiation	-4.61158	-2.66108	18/243	814,1236,1794,1880,1958,3071,3815,3953,5788,6693,7048,7409,10875,54542,80758,84433,114548,729230	CAMK4,CCR7,DOCK2,GPR183,EGR1,NCKAP1L,KIT,LEPR,PTPRC,SPN,TGFBR2,VAV1,FGL2,RC3H2,PRR7,CARD11,NLRP3,CCR2
4_Member	GO Biological Processes	GO:0042098	T cell proliferation	-4.28112	-2.39338	15/189	177,1794,3071,3572,5588,5788,6693,7048,7412,8654,30835,54542,81704,84433,729230	AGER,DOCK2,NCKAP1L,IL6ST,PRKCQ,PTPRC,SPN,TGFBR2,VCAM1,PDE5A,CD209,RC3H2,DOCK8,CARD11,CCR2
4_Member	GO Biological Processes	GO:0051251	positive regulation of lymphocyte activation	-4.0001	-2.18479	21/346	177,1236,1880,3071,3572,4282,5588,5788,7048,7099,7409,7412,9402,10326,30835,55183,64127,81704,84433,114548,729230	AGER,CCR7,GPR183,NCKAP1L,IL6ST,MIF,PRKCQ,PTPRC,TGFBR2,TLR4,VAV1,VCAM1,GRAP2,SIRPB1,CD209,RIF1,NOD2,DOCK8,CARD11,NLRP3,CCR2
4_Member	GO Biological Processes	GO:0042102	positive regulation of T cell proliferation	-3.96183	-2.14923	10/97	177,3071,3572,5588,5788,7048,7412,30835,84433,729230	AGER,NCKAP1L,IL6ST,PRKCQ,PTPRC,TGFBR2,VCAM1,CD209,CARD11,CCR2
4_Member	GO Biological Processes	GO:0046631	alpha-beta T cell activation	-3.85376	-2.07499	12/140	177,1794,1880,3071,3077,5588,5788,6693,7048,54542,114548,729230	AGER,DOCK2,GPR183,NCKAP1L,HFE,PRKCQ,PTPRC,SPN,TGFBR2,RC3H2,NLRP3,CCR2
4_Member	GO Biological Processes	GO:0046634	regulation of alpha-beta T cell activation	-3.37958	-1.6909	9/94	177,3071,3077,5588,5788,7048,54542,114548,729230	AGER,NCKAP1L,HFE,PRKCQ,PTPRC,TGFBR2,RC3H2,NLRP3,CCR2
4_Member	GO Biological Processes	GO:0042129	regulation of T cell proliferation	-3.3173	-1.64753	12/160	177,3071,3572,5588,5788,6693,7048,7412,8654,30835,84433,729230	AGER,NCKAP1L,IL6ST,PRKCQ,PTPRC,SPN,TGFBR2,VCAM1,PDE5A,CD209,CARD11,CCR2
4_Member	GO Biological Processes	GO:0035710	CD4-positive, alpha-beta T cell activation	-2.76042	-1.22594	8/93	177,1880,3071,5588,6693,7048,54542,114548	AGER,GPR183,NCKAP1L,PRKCQ,SPN,TGFBR2,RC3H2,NLRP3
4_Member	GO Biological Processes	GO:0045619	regulation of lymphocyte differentiation	-2.53437	-1.05974	11/172	814,3071,3624,5788,6422,7048,10875,54542,84433,114548,729230	CAMK4,NCKAP1L,INHBA,PTPRC,SFRP1,TGFBR2,FGL2,RC3H2,CARD11,NLRP3,CCR2
4_Member	GO Biological Processes	GO:2000514	regulation of CD4-positive, alpha-beta T cell activation	-2.48111	-1.02533	6/61	177,3071,5588,7048,54542,114548	AGER,NCKAP1L,PRKCQ,TGFBR2,RC3H2,NLRP3
4_Member	GO Biological Processes	GO:0046635	positive regulation of alpha-beta T cell activation	-2.41078	-0.97306	6/63	3071,5588,5788,7048,114548,729230	NCKAP1L,PRKCQ,PTPRC,TGFBR2,NLRP3,CCR2
4_Member	GO Biological Processes	GO:0045580	regulation of T cell differentiation	-2.12362	-0.779489	9/143	814,3071,5788,7048,10875,54542,84433,114548,729230	CAMK4,NCKAP1L,PTPRC,TGFBR2,FGL2,RC3H2,CARD11,NLRP3,CCR2
5_Summary	Canonical Pathways	M5884	NABA CORE MATRISOME	-11.3009	-7.98177	30/275	1285,1286,1288,1293,1295,1308,2200,3371,3730,4013,4969,7057,7373,8840,9353,9423,10418,10875,22795,22915,25878,25890,50859,59277,79875,80737,83872,85301,126147,340706	COL4A3,COL4A4,COL4A6,COL6A3,COL8A1,COL17A1,FBN1,TNC,ANOS1,VWA5A,OGN,THBS1,COL14A1,CCN4,SLIT2,NTN1,SPON1,FGL2,NID2,MMRN1,MXRA5,ABI3BP,SPOCK3,NTN4,THSD4,VWA7,HMCN1,COL27A1,NTN5,VWA2
5_Member	Canonical Pathways	M5884	NABA CORE MATRISOME	-11.3009	-7.98177	30/275	1285,1286,1288,1293,1295,1308,2200,3371,3730,4013,4969,7057,7373,8840,9353,9423,10418,10875,22795,22915,25878,25890,50859,59277,79875,80737,83872,85301,126147,340706	COL4A3,COL4A4,COL4A6,COL6A3,COL8A1,COL17A1,FBN1,TNC,ANOS1,VWA5A,OGN,THBS1,COL14A1,CCN4,SLIT2,NTN1,SPON1,FGL2,NID2,MMRN1,MXRA5,ABI3BP,SPOCK3,NTN4,THSD4,VWA7,HMCN1,COL27A1,NTN5,VWA2
5_Member	Canonical Pathways	M3008	NABA ECM GLYCOPROTEINS	-7.25057	-4.70961	20/196	2200,3371,3730,4013,7057,8840,9353,9423,10418,10875,22795,22915,25878,25890,59277,79875,80737,83872,126147,340706	FBN1,TNC,ANOS1,VWA5A,THBS1,CCN4,SLIT2,NTN1,SPON1,FGL2,NID2,MMRN1,MXRA5,ABI3BP,NTN4,THSD4,VWA7,HMCN1,NTN5,VWA2
6_Summary	GO Biological Processes	GO:0033674	positive regulation of kinase activity	-11.0637	-7.78599	46/613	111,177,284,493,1236,1435,1956,1958,2042,2047,2081,2247,2263,3071,3082,3570,3672,3815,4233,4282,4915,4920,4921,5156,5576,5788,6091,7039,7048,7057,7098,7099,8654,8797,9175,9839,10746,22853,23043,55704,57214,57216,57551,64127,120892,203447,5588,256987,367,1880,2861,5028,9258,9365,9475,56919,113277,2122,2633,6422,10114,11213,27330,57053,4485,6546,93649,2140,5743,5933,5978,9530,22925,23201,54832,5518…	ADCY5,AGER,ANGPT1,ATP2B4,CCR7,CSF1,EGFR,EGR1,EPHA3,EPHB1,ERN1,FGF2,FGFR2,NCKAP1L,HGF,IL6R,ITGA1,KIT,MET,MIF,NTRK2,ROR2,DDR2,PDGFRA,PRKAR2A,PTPRC,ROBO1,TGFA,TGFBR2,THBS1,TLR3,TLR4,PDE5A,TNFRSF10A,MAP3K13,ZEB2,MAP3K2,LMTK2,TNIK,CCDC88A,CEMIP,VANGL2,TAOK1,NOD2,LRRK2,NRK,PRKCQ,SERINC5,AR,GPR183,GPR37,P2RY1,MFHAS1,KL,ROCK2,DHX33,TMEM106A,MECOM,GBP1,SFRP1,HIPK3,IRAK3,RPS6KA6,CHRNA10,MST1,SLC8A1,MYOCD,E…
6_Member	GO Biological Processes	GO:0033674	positive regulation of kinase activity	-11.0637	-7.78599	46/613	111,177,284,493,1236,1435,1956,1958,2042,2047,2081,2247,2263,3071,3082,3570,3672,3815,4233,4282,4915,4920,4921,5156,5576,5788,6091,7039,7048,7057,7098,7099,8654,8797,9175,9839,10746,22853,23043,55704,57214,57216,57551,64127,120892,203447	ADCY5,AGER,ANGPT1,ATP2B4,CCR7,CSF1,EGFR,EGR1,EPHA3,EPHB1,ERN1,FGF2,FGFR2,NCKAP1L,HGF,IL6R,ITGA1,KIT,MET,MIF,NTRK2,ROR2,DDR2,PDGFRA,PRKAR2A,PTPRC,ROBO1,TGFA,TGFBR2,THBS1,TLR3,TLR4,PDE5A,TNFRSF10A,MAP3K13,ZEB2,MAP3K2,LMTK2,TNIK,CCDC88A,CEMIP,VANGL2,TAOK1,NOD2,LRRK2,NRK
6_Member	GO Biological Processes	GO:0051347	positive regulation of transferase activity	-10.3284	-7.21345	48/692	111,177,284,493,1236,1435,1956,1958,2042,2047,2081,2247,2263,3071,3082,3570,3672,3815,4233,4282,4915,4920,4921,5156,5576,5588,5788,6091,7039,7048,7057,7098,7099,8654,8797,9175,9839,10746,22853,23043,55704,57214,57216,57551,64127,120892,203447,256987	ADCY5,AGER,ANGPT1,ATP2B4,CCR7,CSF1,EGFR,EGR1,EPHA3,EPHB1,ERN1,FGF2,FGFR2,NCKAP1L,HGF,IL6R,ITGA1,KIT,MET,MIF,NTRK2,ROR2,DDR2,PDGFRA,PRKAR2A,PRKCQ,PTPRC,ROBO1,TGFA,TGFBR2,THBS1,TLR3,TLR4,PDE5A,TNFRSF10A,MAP3K13,ZEB2,MAP3K2,LMTK2,TNIK,CCDC88A,CEMIP,VANGL2,TAOK1,NOD2,LRRK2,NRK,SERINC5
6_Member	GO Biological Processes	GO:0045860	positive regulation of protein kinase activity	-9.51698	-6.5403	40/540	111,177,284,493,1236,1435,1956,1958,2081,2247,3071,3082,3570,3672,3815,4282,4915,4920,4921,5576,5788,6091,7039,7048,7057,7098,7099,8654,8797,9175,9839,10746,23043,55704,57214,57216,57551,64127,120892,203447	ADCY5,AGER,ANGPT1,ATP2B4,CCR7,CSF1,EGFR,EGR1,ERN1,FGF2,NCKAP1L,HGF,IL6R,ITGA1,KIT,MIF,NTRK2,ROR2,DDR2,PRKAR2A,PTPRC,ROBO1,TGFA,TGFBR2,THBS1,TLR3,TLR4,PDE5A,TNFRSF10A,MAP3K13,ZEB2,MAP3K2,TNIK,CCDC88A,CEMIP,VANGL2,TAOK1,NOD2,LRRK2,NRK
6_Member	GO Biological Processes	GO:0043410	positive regulation of MAPK cascade	-8.70768	-5.93264	39/552	177,284,367,1236,1880,1956,2081,2247,2263,2861,3082,3672,3815,4282,4915,4920,5028,5156,5788,6091,7039,7057,7098,7099,8654,9175,9258,9365,9475,9839,10746,23043,56919,57216,57551,64127,113277,120892,203447	AGER,ANGPT1,AR,CCR7,GPR183,EGFR,ERN1,FGF2,FGFR2,GPR37,HGF,ITGA1,KIT,MIF,NTRK2,ROR2,P2RY1,PDGFRA,PTPRC,ROBO1,TGFA,THBS1,TLR3,TLR4,PDE5A,MAP3K13,MFHAS1,KL,ROCK2,ZEB2,MAP3K2,TNIK,DHX33,VANGL2,TAOK1,NOD2,TMEM106A,LRRK2,NRK
6_Member	GO Biological Processes	GO:0043408	regulation of MAPK cascade	-8.60351	-5.84071	47/754	177,284,367,1236,1880,1956,2047,2081,2122,2247,2263,2633,2861,3082,3672,3815,4282,4915,4920,5028,5156,5788,6091,6422,7039,7057,7098,7099,8654,9175,9258,9365,9475,9839,10114,10746,11213,23043,27330,56919,57053,57216,57551,64127,113277,120892,203447	AGER,ANGPT1,AR,CCR7,GPR183,EGFR,EPHB1,ERN1,MECOM,FGF2,FGFR2,GBP1,GPR37,HGF,ITGA1,KIT,MIF,NTRK2,ROR2,P2RY1,PDGFRA,PTPRC,ROBO1,SFRP1,TGFA,THBS1,TLR3,TLR4,PDE5A,MAP3K13,MFHAS1,KL,ROCK2,ZEB2,HIPK3,MAP3K2,IRAK3,TNIK,RPS6KA6,DHX33,CHRNA10,VANGL2,TAOK1,NOD2,TMEM106A,LRRK2,NRK
6_Member	GO Biological Processes	GO:0046328	regulation of JNK cascade	-7.71342	-5.08451	20/184	177,1236,1956,2047,2081,2122,4920,6422,7098,7099,9175,9258,9839,10114,10746,23043,57216,57551,64127,203447	AGER,CCR7,EGFR,EPHB1,ERN1,MECOM,ROR2,SFRP1,TLR3,TLR4,MAP3K13,MFHAS1,ZEB2,HIPK3,MAP3K2,TNIK,VANGL2,TAOK1,NOD2,NRK
6_Member	GO Biological Processes	GO:0043406	positive regulation of MAP kinase activity	-7.62164	-5.01854	24/263	177,1956,2081,2247,3082,3672,3815,4282,4920,5788,6091,7039,7057,7099,8654,9175,9839,10746,23043,57216,57551,64127,120892,203447	AGER,EGFR,ERN1,FGF2,HGF,ITGA1,KIT,MIF,ROR2,PTPRC,ROBO1,TGFA,THBS1,TLR4,PDE5A,MAP3K13,ZEB2,MAP3K2,TNIK,VANGL2,TAOK1,NOD2,LRRK2,NRK
6_Member	GO Biological Processes	GO:0043405	regulation of MAP kinase activity	-7.11872	-4.62569	27/344	177,1956,2081,2247,3082,3672,3815,4282,4920,5788,6091,6422,7039,7057,7099,8654,9175,9839,10114,10746,11213,23043,57216,57551,64127,120892,203447	AGER,EGFR,ERN1,FGF2,HGF,ITGA1,KIT,MIF,ROR2,PTPRC,ROBO1,SFRP1,TGFA,THBS1,TLR4,PDE5A,MAP3K13,ZEB2,HIPK3,MAP3K2,IRAK3,TNIK,VANGL2,TAOK1,NOD2,LRRK2,NRK
6_Member	GO Biological Processes	GO:0032147	activation of protein kinase activity	-6.78201	-4.37672	26/335	111,284,1956,2081,2247,3071,3082,3570,3672,3815,5576,5788,7039,7048,7057,7098,7099,8797,9175,10746,23043,55704,57551,64127,120892,203447	ADCY5,ANGPT1,EGFR,ERN1,FGF2,NCKAP1L,HGF,IL6R,ITGA1,KIT,PRKAR2A,PTPRC,TGFA,TGFBR2,THBS1,TLR3,TLR4,TNFRSF10A,MAP3K13,MAP3K2,TNIK,CCDC88A,TAOK1,NOD2,LRRK2,NRK
6_Member	GO Biological Processes	GO:0007254	JNK cascade	-6.6556	-4.27099	20/213	177,1236,1956,2047,2081,2122,4920,6422,7098,7099,9175,9258,9839,10114,10746,23043,57216,57551,64127,203447	AGER,CCR7,EGFR,EPHB1,ERN1,MECOM,ROR2,SFRP1,TLR3,TLR4,MAP3K13,MFHAS1,ZEB2,HIPK3,MAP3K2,TNIK,VANGL2,TAOK1,NOD2,NRK
6_Member	GO Biological Processes	GO:0071902	positive regulation of protein serine/threonine kinase activity	-6.58242	-4.20828	26/343	177,493,1956,2081,2247,3082,3672,3815,4282,4920,5788,6091,7039,7057,7099,8654,9175,9839,10746,23043,57214,57216,57551,64127,120892,203447	AGER,ATP2B4,EGFR,ERN1,FGF2,HGF,ITGA1,KIT,MIF,ROR2,PTPRC,ROBO1,TGFA,THBS1,TLR4,PDE5A,MAP3K13,ZEB2,MAP3K2,TNIK,CEMIP,VANGL2,TAOK1,NOD2,LRRK2,NRK
6_Member	GO Biological Processes	GO:0032872	regulation of stress-activated MAPK cascade	-6.47152	-4.1267	21/239	177,1236,1956,2047,2081,2122,3082,4920,6422,7098,7099,9175,9258,9839,10114,10746,23043,57216,57551,64127,203447	AGER,CCR7,EGFR,EPHB1,ERN1,MECOM,HGF,ROR2,SFRP1,TLR3,TLR4,MAP3K13,MFHAS1,ZEB2,HIPK3,MAP3K2,TNIK,VANGL2,TAOK1,NOD2,NRK
6_Member	GO Biological Processes	GO:0070302	regulation of stress-activated protein kinase signaling cascade	-6.38159	-4.07109	21/242	177,1236,1956,2047,2081,2122,3082,4920,6422,7098,7099,9175,9258,9839,10114,10746,23043,57216,57551,64127,203447	AGER,CCR7,EGFR,EPHB1,ERN1,MECOM,HGF,ROR2,SFRP1,TLR3,TLR4,MAP3K13,MFHAS1,ZEB2,HIPK3,MAP3K2,TNIK,VANGL2,TAOK1,NOD2,NRK
6_Member	GO Biological Processes	GO:0071900	regulation of protein serine/threonine kinase activity	-6.22709	-3.94938	33/528	177,493,1956,2081,2247,3082,3672,3815,4282,4485,4920,5576,5788,6091,6422,6546,7039,7057,7099,8654,9175,9839,10114,10746,11213,23043,57214,57216,57551,64127,93649,120892,203447	AGER,ATP2B4,EGFR,ERN1,FGF2,HGF,ITGA1,KIT,MIF,MST1,ROR2,PRKAR2A,PTPRC,ROBO1,SFRP1,SLC8A1,TGFA,THBS1,TLR4,PDE5A,MAP3K13,ZEB2,HIPK3,MAP3K2,IRAK3,TNIK,CEMIP,VANGL2,TAOK1,NOD2,MYOCD,LRRK2,NRK
6_Member	GO Biological Processes	GO:0046330	positive regulation of JNK cascade	-5.98144	-3.76271	15/137	177,1236,2081,4920,7098,7099,9175,9258,9839,10746,23043,57216,57551,64127,203447	AGER,CCR7,ERN1,ROR2,TLR3,TLR4,MAP3K13,MFHAS1,ZEB2,MAP3K2,TNIK,VANGL2,TAOK1,NOD2,NRK
6_Member	GO Biological Processes	GO:0043506	regulation of JUN kinase activity	-5.97072	-3.75882	12/87	177,2081,4920,6422,9175,9839,10114,10746,23043,57216,57551,203447	AGER,ERN1,ROR2,SFRP1,MAP3K13,ZEB2,HIPK3,MAP3K2,TNIK,VANGL2,TAOK1,NRK
6_Member	GO Biological Processes	GO:0080135	regulation of cellular response to stress	-5.44824	-3.31383	40/765	177,1236,1956,2047,2081,2122,2140,2861,3082,4233,4282,4920,5743,5933,5978,6422,7098,7099,9175,9258,9475,9530,9839,10114,10746,22925,23043,23201,54832,55183,57216,57551,64127,92797,120892,138151,151987,158880,165918,203447	AGER,CCR7,EGFR,EPHB1,ERN1,MECOM,EYA3,GPR37,HGF,MET,MIF,ROR2,PTGS2,RBL1,REST,SFRP1,TLR3,TLR4,MAP3K13,MFHAS1,ROCK2,BAG4,ZEB2,HIPK3,MAP3K2,PLA2R1,TNIK,FAM168A,VPS13C,RIF1,VANGL2,TAOK1,NOD2,HELB,LRRK2,NACC2,PPP4R2,USP51,RNF168,NRK
6_Member	GO Biological Processes	GO:0051403	stress-activated MAPK cascade	-5.19623	-3.12205	21/287	177,1236,1956,2047,2081,2122,3082,4920,6422,7098,7099,9175,9258,9839,10114,10746,23043,57216,57551,64127,203447	AGER,CCR7,EGFR,EPHB1,ERN1,MECOM,HGF,ROR2,SFRP1,TLR3,TLR4,MAP3K13,MFHAS1,ZEB2,HIPK3,MAP3K2,TNIK,VANGL2,TAOK1,NOD2,NRK
6_Member	GO Biological Processes	GO:0043507	positive regulation of JUN kinase activity	-5.10069	-3.04906	10/72	177,2081,4920,9175,9839,10746,23043,57216,57551,203447	AGER,ERN1,ROR2,MAP3K13,ZEB2,MAP3K2,TNIK,VANGL2,TAOK1,NRK
6_Member	GO Biological Processes	GO:0032874	positive regulation of stress-activated MAPK cascade	-4.85047	-2.84943	15/169	177,1236,2081,4920,7098,7099,9175,9258,9839,10746,23043,57216,57551,64127,203447	AGER,CCR7,ERN1,ROR2,TLR3,TLR4,MAP3K13,MFHAS1,ZEB2,MAP3K2,TNIK,VANGL2,TAOK1,NOD2,NRK
6_Member	GO Biological Processes	GO:0070304	positive regulation of stress-activated protein kinase signaling cascade	-4.78945	-2.80278	15/171	177,1236,2081,4920,7098,7099,9175,9258,9839,10746,23043,57216,57551,64127,203447	AGER,CCR7,ERN1,ROR2,TLR3,TLR4,MAP3K13,MFHAS1,ZEB2,MAP3K2,TNIK,VANGL2,TAOK1,NOD2,NRK
6_Member	GO Biological Processes	GO:0000187	activation of MAPK activity	-4.6839	-2.72082	14/154	2081,2247,3082,3672,3815,5788,7039,7057,7099,9175,10746,57551,64127,120892	ERN1,FGF2,HGF,ITGA1,KIT,PTPRC,TGFA,THBS1,TLR4,MAP3K13,MAP3K2,TAOK1,NOD2,LRRK2
6_Member	GO Biological Processes	GO:0031098	stress-activated protein kinase signaling cascade	-4.54581	-2.61052	21/317	177,1236,1956,2047,2081,2122,3082,4920,6422,7098,7099,9175,9258,9839,10114,10746,23043,57216,57551,64127,203447	AGER,CCR7,EGFR,EPHB1,ERN1,MECOM,HGF,ROR2,SFRP1,TLR3,TLR4,MAP3K13,MFHAS1,ZEB2,HIPK3,MAP3K2,TNIK,VANGL2,TAOK1,NOD2,NRK
7_Summary	Reactome Gene Sets	R-HSA-1474244	Extracellular matrix organization	-11.0032	-7.76332	31/301	102,1285,1286,1288,1293,1295,1308,1520,1756,2200,2247,3371,3672,3673,3676,3680,3683,3684,3694,3696,4921,7057,7092,7373,7412,11096,22795,50859,59277,85301,222663,2113,5156,23768,25890,79875,2162,284,1386,1435,1956,2252,2263,3082,3560,3570,3815,4233,7099,9180,9899,4638,5579,7409,9475,3071,221178,2533,3987,111,6546,5336,5924,340485	ADAM10,COL4A3,COL4A4,COL4A6,COL6A3,COL8A1,COL17A1,CTSS,DMD,FBN1,FGF2,TNC,ITGA1,ITGA2,ITGA4,ITGA9,ITGAL,ITGAM,ITGB6,ITGB8,DDR2,THBS1,TLL1,COL14A1,VCAM1,ADAMTS5,NID2,SPOCK3,NTN4,COL27A1,SCUBE3,ETS1,PDGFRA,FLRT2,ABI3BP,THSD4,F13A1,ANGPT1,ATF2,CSF1,EGFR,FGF7,FGFR2,HGF,IL2RB,IL6R,KIT,MET,TLR4,OSMR,SV2B,MYLK,PRKCB,VAV1,ROCK2,NCKAP1L,SPATA13,FYB1,LIMS1,ADCY5,SLC8A1,PLCG2,RASGRF2,ACER2
7_Member	Reactome Gene Sets	R-HSA-1474244	Extracellular matrix organization	-11.0032	-7.76332	31/301	102,1285,1286,1288,1293,1295,1308,1520,1756,2200,2247,3371,3672,3673,3676,3680,3683,3684,3694,3696,4921,7057,7092,7373,7412,11096,22795,50859,59277,85301,222663	ADAM10,COL4A3,COL4A4,COL4A6,COL6A3,COL8A1,COL17A1,CTSS,DMD,FBN1,FGF2,TNC,ITGA1,ITGA2,ITGA4,ITGA9,ITGAL,ITGAM,ITGB6,ITGB8,DDR2,THBS1,TLL1,COL14A1,VCAM1,ADAMTS5,NID2,SPOCK3,NTN4,COL27A1,SCUBE3
7_Member	Reactome Gene Sets	R-HSA-216083	Integrin cell surface interactions	-10.8213	-7.64833	17/85	1285,1286,1288,1293,1295,2200,3371,3672,3673,3676,3680,3683,3684,3694,3696,7057,7412	COL4A3,COL4A4,COL4A6,COL6A3,COL8A1,FBN1,TNC,ITGA1,ITGA2,ITGA4,ITGA9,ITGAL,ITGAM,ITGB6,ITGB8,THBS1,VCAM1
7_Member	GO Biological Processes	GO:0030198	extracellular matrix organization	-10.5335	-7.39053	34/373	102,1285,1286,1288,1293,1295,1308,1520,2113,2200,2247,3371,3672,3673,3676,3680,3683,3684,3694,3696,4921,5156,7057,7092,7373,7412,11096,22795,23768,25890,59277,79875,85301,222663	ADAM10,COL4A3,COL4A4,COL4A6,COL6A3,COL8A1,COL17A1,CTSS,ETS1,FBN1,FGF2,TNC,ITGA1,ITGA2,ITGA4,ITGA9,ITGAL,ITGAM,ITGB6,ITGB8,DDR2,PDGFRA,THBS1,TLL1,COL14A1,VCAM1,ADAMTS5,NID2,FLRT2,ABI3BP,NTN4,THSD4,COL27A1,SCUBE3
7_Member	GO Biological Processes	GO:0043062	extracellular structure organization	-8.91895	-6.09121	34/429	102,1285,1286,1288,1293,1295,1308,1520,2113,2200,2247,3371,3672,3673,3676,3680,3683,3684,3694,3696,4921,5156,7057,7092,7373,7412,11096,22795,23768,25890,59277,79875,85301,222663	ADAM10,COL4A3,COL4A4,COL4A6,COL6A3,COL8A1,COL17A1,CTSS,ETS1,FBN1,FGF2,TNC,ITGA1,ITGA2,ITGA4,ITGA9,ITGAL,ITGAM,ITGB6,ITGB8,DDR2,PDGFRA,THBS1,TLL1,COL14A1,VCAM1,ADAMTS5,NID2,FLRT2,ABI3BP,NTN4,THSD4,COL27A1,SCUBE3
7_Member	Canonical Pathways	M18	PID INTEGRIN1 PATHWAY	-8.33478	-5.61773	13/66	1285,1286,1288,1293,2162,2200,3371,3672,3673,3676,3680,7057,7412	COL4A3,COL4A4,COL4A6,COL6A3,F13A1,FBN1,TNC,ITGA1,ITGA2,ITGA4,ITGA9,THBS1,VCAM1
7_Member	KEGG Pathway	hsa04151	PI3K-Akt signaling pathway	-7.1705	-4.65074	27/342	284,1285,1286,1288,1293,1386,1435,1956,2247,2252,2263,3082,3371,3560,3570,3672,3673,3676,3680,3694,3696,3815,4233,5156,7057,7099,9180	ANGPT1,COL4A3,COL4A4,COL4A6,COL6A3,ATF2,CSF1,EGFR,FGF2,FGF7,FGFR2,HGF,TNC,IL2RB,IL6R,ITGA1,ITGA2,ITGA4,ITGA9,ITGB6,ITGB8,KIT,MET,PDGFRA,THBS1,TLR4,OSMR
7_Member	KEGG Pathway	hsa04512	ECM-receptor interaction	-7.14762	-4.63714	13/82	1285,1286,1288,1293,3371,3672,3673,3676,3680,3694,3696,7057,9899	COL4A3,COL4A4,COL4A6,COL6A3,TNC,ITGA1,ITGA2,ITGA4,ITGA9,ITGB6,ITGB8,THBS1,SV2B
7_Member	KEGG Pathway	hsa04510	Focal adhesion	-7.14067	-4.63714	20/199	1285,1286,1288,1293,1956,3082,3371,3672,3673,3676,3680,3694,3696,4233,4638,5156,5579,7057,7409,9475	COL4A3,COL4A4,COL4A6,COL6A3,EGFR,HGF,TNC,ITGA1,ITGA2,ITGA4,ITGA9,ITGB6,ITGB8,MET,MYLK,PDGFRA,PRKCB,THBS1,VAV1,ROCK2
7_Member	Canonical Pathways	M47	PID INTEGRIN CS PATHWAY	-6.96691	-4.49906	8/26	3672,3673,3676,3680,3683,3684,3694,3696	ITGA1,ITGA2,ITGA4,ITGA9,ITGAL,ITGAM,ITGB6,ITGB8
7_Member	KEGG Pathway	hsa04810	Regulation of actin cytoskeleton	-5.42449	-3.30362	18/212	1956,2247,2252,2263,3071,3672,3673,3676,3680,3683,3684,3694,3696,4638,5156,7409,9475,221178	EGFR,FGF2,FGF7,FGFR2,NCKAP1L,ITGA1,ITGA2,ITGA4,ITGA9,ITGAL,ITGAM,ITGB6,ITGB8,MYLK,PDGFRA,VAV1,ROCK2,SPATA13
7_Member	GO Biological Processes	GO:0007229	integrin-mediated signaling pathway	-5.01325	-2.98418	12/107	102,2533,3672,3673,3676,3680,3683,3684,3694,3696,3987,7409	ADAM10,FYB1,ITGA1,ITGA2,ITGA4,ITGA9,ITGAL,ITGAM,ITGB6,ITGB8,LIMS1,VAV1
7_Member	Canonical Pathways	M212	PID INTEGRIN5 PATHWAY	-4.42872	-2.51615	5/17	2200,3676,3694,3696,7412	FBN1,ITGA4,ITGB6,ITGB8,VCAM1
7_Member	KEGG Pathway	hsa05414	Dilated cardiomyopathy	-3.52092	-1.80604	9/90	111,1756,3672,3673,3676,3680,3694,3696,6546	ADCY5,DMD,ITGA1,ITGA2,ITGA4,ITGA9,ITGB6,ITGB8,SLC8A1
7_Member	KEGG Pathway	hsa05412	Arrhythmogenic right ventricular cardiomyopathy (ARVC)	-3.50112	-1.78947	8/72	1756,3672,3673,3676,3680,3694,3696,6546	DMD,ITGA1,ITGA2,ITGA4,ITGA9,ITGB6,ITGB8,SLC8A1
7_Member	Reactome Gene Sets	R-HSA-3000178	ECM proteoglycans	-3.33986	-1.66322	8/76	1285,1286,1288,1293,3371,3673,3680,3694	COL4A3,COL4A4,COL4A6,COL6A3,TNC,ITGA2,ITGA9,ITGB6
7_Member	Canonical Pathways	M3270	ST INTEGRIN SIGNALING PATHWAY	-3.11746	-1.49819	8/82	3672,3673,3676,3680,4638,5336,5924,9475	ITGA1,ITGA2,ITGA4,ITGA9,MYLK,PLCG2,RASGRF2,ROCK2
7_Member	KEGG Pathway	hsa05410	Hypertrophic cardiomyopathy (HCM)	-3.08245	-1.47205	8/83	1756,3672,3673,3676,3680,3694,3696,6546	DMD,ITGA1,ITGA2,ITGA4,ITGA9,ITGB6,ITGB8,SLC8A1
7_Member	GO Biological Processes	GO:0033627	cell adhesion mediated by integrin	-2.81875	-1.26754	7/71	2200,3071,3673,3676,3694,3696,340485	FBN1,NCKAP1L,ITGA2,ITGA4,ITGB6,ITGB8,ACER2
8_Summary	GO Biological Processes	GO:0007169	transmembrane receptor protein tyrosine kinase signaling pathway	-10.9106	-7.70539	51/737	284,367,685,1285,1286,1288,1435,1536,1956,2042,2047,2241,2247,2252,2263,2674,2822,3071,3082,3092,3672,3730,3815,4233,4485,4915,4920,4921,5156,5579,5588,5793,6091,7039,7057,7409,9068,9252,9365,9475,10580,22853,23768,26509,54741,55704,57462,64283,79633,93649,340706,102,1293,1386,1958,2353,3673,3708,5125,5978,6300,7425,9402,85301,1236,1524,9037,9258,9530,6801,90865,111,332,675,1909,2113,2122,5336,57…	ANGPT1,AR,BTC,COL4A3,COL4A4,COL4A6,CSF1,CYBB,EGFR,EPHA3,EPHB1,FER,FGF2,FGF7,FGFR2,GFRA1,GPLD1,NCKAP1L,HGF,HIP1,ITGA1,ANOS1,KIT,MET,MST1,NTRK2,ROR2,DDR2,PDGFRA,PRKCB,PRKCQ,PTPRG,ROBO1,TGFA,THBS1,VAV1,ANGPTL1,RPS6KA5,KL,ROCK2,SORBS1,LMTK2,FLRT2,MYOF,LEPROT,CCDC88A,MYORG,ARHGEF28,FAT4,MYOCD,VWA2,ADAM10,COL6A3,ATF2,EGR1,FOS,ITGA2,ITPR1,PCSK5,REST,MAPK12,VGF,GRAP2,COL27A1,CCR7,CX3CR1,SEMA5A,MFHAS1,BAG…
8_Member	GO Biological Processes	GO:0007169	transmembrane receptor protein tyrosine kinase signaling pathway	-10.9106	-7.70539	51/737	284,367,685,1285,1286,1288,1435,1536,1956,2042,2047,2241,2247,2252,2263,2674,2822,3071,3082,3092,3672,3730,3815,4233,4485,4915,4920,4921,5156,5579,5588,5793,6091,7039,7057,7409,9068,9252,9365,9475,10580,22853,23768,26509,54741,55704,57462,64283,79633,93649,340706	ANGPT1,AR,BTC,COL4A3,COL4A4,COL4A6,CSF1,CYBB,EGFR,EPHA3,EPHB1,FER,FGF2,FGF7,FGFR2,GFRA1,GPLD1,NCKAP1L,HGF,HIP1,ITGA1,ANOS1,KIT,MET,MST1,NTRK2,ROR2,DDR2,PDGFRA,PRKCB,PRKCQ,PTPRG,ROBO1,TGFA,THBS1,VAV1,ANGPTL1,RPS6KA5,KL,ROCK2,SORBS1,LMTK2,FLRT2,MYOF,LEPROT,CCDC88A,MYORG,ARHGEF28,FAT4,MYOCD,VWA2
8_Member	Reactome Gene Sets	R-HSA-9006934	Signaling by Receptor Tyrosine Kinases	-9.23541	-6.34766	38/506	102,685,1285,1286,1293,1386,1536,1956,1958,2241,2247,2252,2263,2353,3071,3082,3673,3708,3730,3815,4233,4485,4915,5125,5156,5579,5978,6300,7039,7057,7409,7425,9252,9365,9402,9475,23768,85301	ADAM10,BTC,COL4A3,COL4A4,COL6A3,ATF2,CYBB,EGFR,EGR1,FER,FGF2,FGF7,FGFR2,FOS,NCKAP1L,HGF,ITGA2,ITPR1,ANOS1,KIT,MET,MST1,NTRK2,PCSK5,PDGFRA,PRKCB,REST,MAPK12,TGFA,THBS1,VAV1,VGF,RPS6KA5,KL,GRAP2,ROCK2,FLRT2,COL27A1
8_Member	GO Biological Processes	GO:0051897	positive regulation of protein kinase B signaling	-8.75694	-5.96931	21/177	284,685,1236,1524,1956,2247,2252,2263,3082,3092,3815,4233,5156,7039,7057,7409,9037,9258,9365,9530,57462	ANGPT1,BTC,CCR7,CX3CR1,EGFR,FGF2,FGF7,FGFR2,HGF,HIP1,KIT,MET,PDGFRA,TGFA,THBS1,VAV1,SEMA5A,MFHAS1,KL,BAG4,MYORG
8_Member	Reactome Gene Sets	R-HSA-2219530	Constitutive Signaling by Aberrant PI3K in Cancer	-7.62833	-5.01854	13/75	685,1956,2247,2252,2263,3082,3815,4233,5156,6801,7039,7409,9365	BTC,EGFR,FGF2,FGF7,FGFR2,HGF,KIT,MET,PDGFRA,STRN,TGFA,VAV1,KL
8_Member	GO Biological Processes	GO:0051896	regulation of protein kinase B signaling	-6.82247	-4.38328	22/248	284,685,1236,1524,1956,2247,2252,2263,3082,3092,3815,4233,4915,5156,7039,7057,7409,9037,9258,9365,9530,57462	ANGPT1,BTC,CCR7,CX3CR1,EGFR,FGF2,FGF7,FGFR2,HGF,HIP1,KIT,MET,NTRK2,PDGFRA,TGFA,THBS1,VAV1,SEMA5A,MFHAS1,KL,BAG4,MYORG
8_Member	Reactome Gene Sets	R-HSA-6811558	PI5P, PP2A and IER3 Regulate PI3K/AKT Signaling	-6.78355	-4.37672	14/103	685,1956,2247,2252,2263,3082,3815,4233,5156,6801,7039,7409,9365,90865	BTC,EGFR,FGF2,FGF7,FGFR2,HGF,KIT,MET,PDGFRA,STRN,TGFA,VAV1,KL,IL33
8_Member	KEGG Pathway	hsa05200	Pathways in cancer	-6.44384	-4.107	28/395	111,332,367,675,1285,1286,1288,1909,1956,2113,2122,2247,2252,2263,2353,3082,3673,3815,4233,5156,5336,5579,5732,5733,5743,7039,7048,9475	ADCY5,BIRC5,AR,BRCA2,COL4A3,COL4A4,COL4A6,EDNRA,EGFR,ETS1,MECOM,FGF2,FGF7,FGFR2,FOS,HGF,ITGA2,KIT,MET,PDGFRA,PLCG2,PRKCB,PTGER2,PTGER3,PTGS2,TGFA,TGFBR2,ROCK2
8_Member	Reactome Gene Sets	R-HSA-199418	Negative regulation of the PI3K/AKT network	-6.42352	-4.09119	14/110	685,1956,2247,2252,2263,3082,3815,4233,5156,6801,7039,7409,9365,90865	BTC,EGFR,FGF2,FGF7,FGFR2,HGF,KIT,MET,PDGFRA,STRN,TGFA,VAV1,KL,IL33
8_Member	Reactome Gene Sets	R-HSA-9006925	Intracellular signaling by second messengers	-6.39022	-4.07112	24/306	111,685,814,1386,1956,1958,2122,2247,2252,2263,3082,3708,3815,4233,5156,5576,5978,6801,7039,7409,9365,23466,64121,90865	ADCY5,BTC,CAMK4,ATF2,EGFR,EGR1,MECOM,FGF2,FGF7,FGFR2,HGF,ITPR1,KIT,MET,PDGFRA,PRKAR2A,REST,STRN,TGFA,VAV1,KL,CBX6,RRAGC,IL33
8_Member	KEGG Pathway	hsa04015	Rap1 signaling pathway	-6.10697	-3.86636	19/210	111,284,1435,1956,2247,2252,2263,2533,3082,3683,3684,3815,4233,5028,5156,5579,6300,7057,51735	ADCY5,ANGPT1,CSF1,EGFR,FGF2,FGF7,FGFR2,FYB1,HGF,ITGAL,ITGAM,KIT,MET,P2RY1,PDGFRA,PRKCB,MAPK12,THBS1,RAPGEF6
8_Member	GO Biological Processes	GO:0043491	protein kinase B signaling	-6.10629	-3.86636	22/273	284,685,1236,1524,1956,2247,2252,2263,3082,3092,3815,4233,4915,5156,7039,7057,7409,9037,9258,9365,9530,57462	ANGPT1,BTC,CCR7,CX3CR1,EGFR,FGF2,FGF7,FGFR2,HGF,HIP1,KIT,MET,NTRK2,PDGFRA,TGFA,THBS1,VAV1,SEMA5A,MFHAS1,KL,BAG4,MYORG
8_Member	Reactome Gene Sets	R-HSA-2219528	PI3K/AKT Signaling in Cancer	-6.06504	-3.83184	13/101	685,1956,2247,2252,2263,3082,3815,4233,5156,6801,7039,7409,9365	BTC,EGFR,FGF2,FGF7,FGFR2,HGF,KIT,MET,PDGFRA,STRN,TGFA,VAV1,KL
8_Member	Reactome Gene Sets	R-HSA-5684996	MAPK1/MAPK3 signaling	-5.45388	-3.31662	20/254	284,685,1439,1956,2247,2252,2263,2674,3082,3560,3570,3572,3815,4233,5156,5922,5924,7039,9365,84078	ANGPT1,BTC,CSF2RB,EGFR,FGF2,FGF7,FGFR2,GFRA1,HGF,IL2RB,IL6R,IL6ST,KIT,MET,PDGFRA,RASA2,RASGRF2,TGFA,KL,KBTBD7
8_Member	Reactome Gene Sets	R-HSA-1257604	PIP3 activates AKT signaling	-5.20141	-3.12286	20/264	685,1386,1956,1958,2122,2247,2252,2263,3082,3815,4233,5156,5978,6801,7039,7409,9365,23466,64121,90865	BTC,ATF2,EGFR,EGR1,MECOM,FGF2,FGF7,FGFR2,HGF,KIT,MET,PDGFRA,REST,STRN,TGFA,VAV1,KL,CBX6,RRAGC,IL33
8_Member	KEGG Pathway	hsa01521	EGFR tyrosine kinase inhibitor resistance	-4.73635	-2.7636	10/79	1956,2247,2263,3082,3570,4233,5156,5336,5579,7039	EGFR,FGF2,FGFR2,HGF,IL6R,MET,PDGFRA,PLCG2,PRKCB,TGFA
8_Member	Reactome Gene Sets	R-HSA-5683057	MAPK family signaling cascades	-4.54152	-2.6098	20/293	284,685,1439,1956,2247,2252,2263,2674,3082,3560,3570,3572,3815,4233,5156,5922,5924,7039,9365,84078	ANGPT1,BTC,CSF2RB,EGFR,FGF2,FGF7,FGFR2,GFRA1,HGF,IL2RB,IL6R,IL6ST,KIT,MET,PDGFRA,RASA2,RASGRF2,TGFA,KL,KBTBD7
8_Member	Reactome Gene Sets	R-HSA-5673001	RAF/MAP kinase cascade	-4.49428	-2.57658	18/248	284,685,1439,1956,2247,2252,2263,2674,3082,3560,3815,4233,5156,5922,5924,7039,9365,84078	ANGPT1,BTC,CSF2RB,EGFR,FGF2,FGF7,FGFR2,GFRA1,HGF,IL2RB,KIT,MET,PDGFRA,RASA2,RASGRF2,TGFA,KL,KBTBD7
8_Member	KEGG Pathway	hsa04014	Ras signaling pathway	-4.4489	-2.53463	17/227	284,1435,1956,2113,2247,2252,2263,3082,3815,4233,5156,5321,5336,5579,5922,5924,5966	ANGPT1,CSF1,EGFR,ETS1,FGF2,FGF7,FGFR2,HGF,KIT,MET,PDGFRA,PLA2G4A,PLCG2,PRKCB,RASA2,RASGRF2,REL
8_Member	Reactome Gene Sets	R-HSA-9607240	FLT3 Signaling	-4.09915	-2.25572	18/266	284,685,1439,1956,2247,2252,2263,2674,3082,3560,3815,4233,5156,5922,5924,7039,9365,84078	ANGPT1,BTC,CSF2RB,EGFR,FGF2,FGF7,FGFR2,GFRA1,HGF,IL2RB,KIT,MET,PDGFRA,RASA2,RASGRF2,TGFA,KL,KBTBD7
8_Member	KEGG Pathway	hsa05218	Melanoma	-2.21612	-0.844444	6/69	1956,2247,2252,3082,4233,5156	EGFR,FGF2,FGF7,HGF,MET,PDGFRA
8_Member	Reactome Gene Sets	R-HSA-5663202	Diseases of signal transduction by growth factor receptors and second messengers	-2.03475	-0.720393	17/375	102,685,1956,2247,2252,2263,3082,3815,4233,5156,6801,7039,7048,7409,9365,9530,9734	ADAM10,BTC,EGFR,FGF2,FGF7,FGFR2,HGF,KIT,MET,PDGFRA,STRN,TGFA,TGFBR2,VAV1,KL,BAG4,HDAC9
8_Member	Canonical Pathways	M276	PID FGF PATHWAY	-2.00193	-0.695238	5/55	2247,2263,2353,3082,4233	FGF2,FGFR2,FOS,HGF,MET
9_Summary	GO Biological Processes	GO:0009612	response to mechanical stimulus	-9.57903	-6.54977	24/210	477,1756,1956,2113,2353,3371,3673,3815,4131,5028,5743,6546,7048,7057,7098,7099,8797,9311,9750,10746,51284,57053,63895,84189,1958,2822,4638,5724,5978,6422,9575,10715,1386,3778,5243	ATP1A2,DMD,EGFR,ETS1,FOS,TNC,ITGA2,KIT,MAP1B,P2RY1,PTGS2,SLC8A1,TGFBR2,THBS1,TLR3,TLR4,TNFRSF10A,ASIC3,RIPOR2,MAP3K2,TLR7,CHRNA10,PIEZO2,SLITRK6,EGR1,GPLD1,MYLK,PTAFR,REST,SFRP1,CLOCK,CERS1,ATF2,KCNMA1,ABCB1
9_Member	GO Biological Processes	GO:0009612	response to mechanical stimulus	-9.57903	-6.54977	24/210	477,1756,1956,2113,2353,3371,3673,3815,4131,5028,5743,6546,7048,7057,7098,7099,8797,9311,9750,10746,51284,57053,63895,84189	ATP1A2,DMD,EGFR,ETS1,FOS,TNC,ITGA2,KIT,MAP1B,P2RY1,PTGS2,SLC8A1,TGFBR2,THBS1,TLR3,TLR4,TNFRSF10A,ASIC3,RIPOR2,MAP3K2,TLR7,CHRNA10,PIEZO2,SLITRK6
9_Member	GO Biological Processes	GO:0071260	cellular response to mechanical stimulus	-5.56377	-3.40902	11/79	477,1956,3673,5743,7098,7099,8797,9750,10746,51284,63895	ATP1A2,EGFR,ITGA2,PTGS2,TLR3,TLR4,TNFRSF10A,RIPOR2,MAP3K2,TLR7,PIEZO2
9_Member	GO Biological Processes	GO:0071214	cellular response to abiotic stimulus	-3.38901	-1.69727	19/330	477,1956,1958,2822,3673,4638,5724,5743,5978,6422,7098,7099,8797,9575,9750,10715,10746,51284,63895	ATP1A2,EGFR,EGR1,GPLD1,ITGA2,MYLK,PTAFR,PTGS2,REST,SFRP1,TLR3,TLR4,TNFRSF10A,CLOCK,RIPOR2,CERS1,MAP3K2,TLR7,PIEZO2
9_Member	GO Biological Processes	GO:0104004	cellular response to environmental stimulus	-3.38901	-1.69727	19/330	477,1956,1958,2822,3673,4638,5724,5743,5978,6422,7098,7099,8797,9575,9750,10715,10746,51284,63895	ATP1A2,EGFR,EGR1,GPLD1,ITGA2,MYLK,PTAFR,PTGS2,REST,SFRP1,TLR3,TLR4,TNFRSF10A,CLOCK,RIPOR2,CERS1,MAP3K2,TLR7,PIEZO2
9_Member	GO Biological Processes	GO:0006970	response to osmotic stress	-3.01407	-1.41512	8/85	1386,1956,3673,3778,4638,5243,5743,7098	ATF2,EGFR,ITGA2,KCNMA1,MYLK,ABCB1,PTGS2,TLR3
10_Summary	GO Biological Processes	GO:0018105	peptidyl-serine phosphorylation	-9.56784	-6.54977	29/303	284,493,814,1756,1956,2081,3082,4282,4485,4915,5334,5579,5588,5593,5743,6300,7048,9175,9252,9475,9530,10114,22853,57600,117854,120892,127933,146057,375449,50859	ANGPT1,ATP2B4,CAMK4,DMD,EGFR,ERN1,HGF,MIF,MST1,NTRK2,PLCL1,PRKCB,PRKCQ,PRKG2,PTGS2,MAPK12,TGFBR2,MAP3K13,RPS6KA5,ROCK2,BAG4,HIPK3,LMTK2,FNIP2,TRIM6,LRRK2,UHMK1,TTBK2,MAST4,SPOCK3
10_Member	GO Biological Processes	GO:0018105	peptidyl-serine phosphorylation	-9.56784	-6.54977	29/303	284,493,814,1756,1956,2081,3082,4282,4485,4915,5334,5579,5588,5593,5743,6300,7048,9175,9252,9475,9530,10114,22853,57600,117854,120892,127933,146057,375449	ANGPT1,ATP2B4,CAMK4,DMD,EGFR,ERN1,HGF,MIF,MST1,NTRK2,PLCL1,PRKCB,PRKCQ,PRKG2,PTGS2,MAPK12,TGFBR2,MAP3K13,RPS6KA5,ROCK2,BAG4,HIPK3,LMTK2,FNIP2,TRIM6,LRRK2,UHMK1,TTBK2,MAST4
10_Member	GO Biological Processes	GO:0018209	peptidyl-serine modification	-9.46225	-6.52336	30/326	284,493,814,1756,1956,2081,3082,4282,4485,4915,5334,5579,5588,5593,5743,6300,7048,9175,9252,9475,9530,10114,22853,50859,57600,117854,120892,127933,146057,375449	ANGPT1,ATP2B4,CAMK4,DMD,EGFR,ERN1,HGF,MIF,MST1,NTRK2,PLCL1,PRKCB,PRKCQ,PRKG2,PTGS2,MAPK12,TGFBR2,MAP3K13,RPS6KA5,ROCK2,BAG4,HIPK3,LMTK2,SPOCK3,FNIP2,TRIM6,LRRK2,UHMK1,TTBK2,MAST4
10_Member	GO Biological Processes	GO:0033135	regulation of peptidyl-serine phosphorylation	-3.76673	-2.00532	12/143	284,493,1756,1956,3082,4282,4915,5334,5743,9530,57600,117854	ANGPT1,ATP2B4,DMD,EGFR,HGF,MIF,NTRK2,PLCL1,PTGS2,BAG4,FNIP2,TRIM6
10_Member	GO Biological Processes	GO:0033138	positive regulation of peptidyl-serine phosphorylation	-2.97023	-1.39149	9/107	284,493,1956,4282,4915,5743,9530,57600,117854	ANGPT1,ATP2B4,EGFR,MIF,NTRK2,PTGS2,BAG4,FNIP2,TRIM6
11_Summary	GO Biological Processes	GO:0001817	regulation of cytokine production	-9.53767	-6.54078	49/755	177,284,718,1236,1386,1524,1536,1958,2633,3071,3077,3082,3394,3570,3572,3624,3694,3696,4282,4332,5336,5588,5724,5743,5788,5966,6693,7057,7096,7098,7099,8840,9252,9475,9734,11213,51284,55601,56919,64127,81844,84433,90865,114548,115362,117854,120892,201633,729230,5125,3684,9258,113277,145581,1956	AGER,ANGPT1,C3,CCR7,ATF2,CX3CR1,CYBB,EGR1,GBP1,NCKAP1L,HFE,HGF,IRF8,IL6R,IL6ST,INHBA,ITGB6,ITGB8,MIF,MNDA,PLCG2,PRKCQ,PTAFR,PTGS2,PTPRC,REL,SPN,THBS1,TLR1,TLR3,TLR4,CCN4,RPS6KA5,ROCK2,HDAC9,IRAK3,TLR7,DDX60,DHX33,NOD2,TRIM56,CARD11,IL33,NLRP3,GBP5,TRIM6,LRRK2,TIGIT,CCR2,PCSK5,ITGAM,MFHAS1,TMEM106A,LRFN5,EGFR
11_Member	GO Biological Processes	GO:0001817	regulation of cytokine production	-9.53767	-6.54078	49/755	177,284,718,1236,1386,1524,1536,1958,2633,3071,3077,3082,3394,3570,3572,3624,3694,3696,4282,4332,5336,5588,5724,5743,5788,5966,6693,7057,7096,7098,7099,8840,9252,9475,9734,11213,51284,55601,56919,64127,81844,84433,90865,114548,115362,117854,120892,201633,729230	AGER,ANGPT1,C3,CCR7,ATF2,CX3CR1,CYBB,EGR1,GBP1,NCKAP1L,HFE,HGF,IRF8,IL6R,IL6ST,INHBA,ITGB6,ITGB8,MIF,MNDA,PLCG2,PRKCQ,PTAFR,PTGS2,PTPRC,REL,SPN,THBS1,TLR1,TLR3,TLR4,CCN4,RPS6KA5,ROCK2,HDAC9,IRAK3,TLR7,DDX60,DHX33,NOD2,TRIM56,CARD11,IL33,NLRP3,GBP5,TRIM6,LRRK2,TIGIT,CCR2
11_Member	GO Biological Processes	GO:0042108	positive regulation of cytokine biosynthetic process	-9.10868	-6.25197	14/69	177,1536,1958,5588,5724,5788,6693,7057,7096,7098,7099,51284,84433,729230	AGER,CYBB,EGR1,PRKCQ,PTAFR,PTPRC,SPN,THBS1,TLR1,TLR3,TLR4,TLR7,CARD11,CCR2
11_Member	GO Biological Processes	GO:0001819	positive regulation of cytokine production	-8.527	-5.78767	35/467	177,718,1236,1386,1536,1958,3082,3394,3570,3572,4282,4332,5336,5588,5724,5743,5788,6693,7057,7096,7098,7099,9475,51284,55601,56919,64127,84433,90865,114548,115362,117854,120892,201633,729230	AGER,C3,CCR7,ATF2,CYBB,EGR1,HGF,IRF8,IL6R,IL6ST,MIF,MNDA,PLCG2,PRKCQ,PTAFR,PTGS2,PTPRC,SPN,THBS1,TLR1,TLR3,TLR4,ROCK2,TLR7,DDX60,DHX33,NOD2,CARD11,IL33,NLRP3,GBP5,TRIM6,LRRK2,TIGIT,CCR2
11_Member	GO Biological Processes	GO:0042089	cytokine biosynthetic process	-8.05424	-5.38834	17/126	177,1524,1536,1958,3624,5125,5588,5724,5788,6693,7057,7096,7098,7099,51284,84433,729230	AGER,CX3CR1,CYBB,EGR1,INHBA,PCSK5,PRKCQ,PTAFR,PTPRC,SPN,THBS1,TLR1,TLR3,TLR4,TLR7,CARD11,CCR2
11_Member	GO Biological Processes	GO:0042107	cytokine metabolic process	-8.00141	-5.34506	17/127	177,1524,1536,1958,3624,5125,5588,5724,5788,6693,7057,7096,7098,7099,51284,84433,729230	AGER,CX3CR1,CYBB,EGR1,INHBA,PCSK5,PRKCQ,PTAFR,PTPRC,SPN,THBS1,TLR1,TLR3,TLR4,TLR7,CARD11,CCR2
11_Member	GO Biological Processes	GO:0042035	regulation of cytokine biosynthetic process	-7.70242	-5.08229	16/117	177,1524,1536,1958,3624,5588,5724,5788,6693,7057,7096,7098,7099,51284,84433,729230	AGER,CX3CR1,CYBB,EGR1,INHBA,PRKCQ,PTAFR,PTPRC,SPN,THBS1,TLR1,TLR3,TLR4,TLR7,CARD11,CCR2
11_Member	GO Biological Processes	GO:0042116	macrophage activation	-7.17579	-4.65074	14/96	177,3684,4282,5788,7057,7096,7098,7099,9258,51284,90865,113277,120892,145581	AGER,ITGAM,MIF,PTPRC,THBS1,TLR1,TLR3,TLR4,MFHAS1,TLR7,IL33,TMEM106A,LRRK2,LRFN5
11_Member	GO Biological Processes	GO:0032760	positive regulation of tumor necrosis factor production	-6.77444	-4.37442	13/88	177,1536,4282,5724,5788,6693,7057,7096,7098,7099,64127,120892,729230	AGER,CYBB,MIF,PTAFR,PTPRC,SPN,THBS1,TLR1,TLR3,TLR4,NOD2,LRRK2,CCR2
11_Member	GO Biological Processes	GO:1903557	positive regulation of tumor necrosis factor superfamily cytokine production	-6.65704	-4.27099	13/90	177,1536,4282,5724,5788,6693,7057,7096,7098,7099,64127,120892,729230	AGER,CYBB,MIF,PTAFR,PTPRC,SPN,THBS1,TLR1,TLR3,TLR4,NOD2,LRRK2,CCR2
11_Member	GO Biological Processes	GO:0042535	positive regulation of tumor necrosis factor biosynthetic process	-6.59671	-4.21712	7/20	177,1536,6693,7057,7096,7099,729230	AGER,CYBB,SPN,THBS1,TLR1,TLR4,CCR2
11_Member	GO Biological Processes	GO:0032640	tumor necrosis factor production	-6.0256	-3.7964	17/173	177,284,1524,1536,4282,5724,5788,6693,7057,7096,7098,7099,11213,64127,113277,120892,729230	AGER,ANGPT1,CX3CR1,CYBB,MIF,PTAFR,PTPRC,SPN,THBS1,TLR1,TLR3,TLR4,IRAK3,NOD2,TMEM106A,LRRK2,CCR2
11_Member	GO Biological Processes	GO:0042533	tumor necrosis factor biosynthetic process	-5.87123	-3.67923	8/35	177,1524,1536,6693,7057,7096,7099,729230	AGER,CX3CR1,CYBB,SPN,THBS1,TLR1,TLR4,CCR2
11_Member	GO Biological Processes	GO:0042534	regulation of tumor necrosis factor biosynthetic process	-5.87123	-3.67923	8/35	177,1524,1536,6693,7057,7096,7099,729230	AGER,CX3CR1,CYBB,SPN,THBS1,TLR1,TLR4,CCR2
11_Member	GO Biological Processes	GO:0071706	tumor necrosis factor superfamily cytokine production	-5.85278	-3.66721	17/178	177,284,1524,1536,4282,5724,5788,6693,7057,7096,7098,7099,11213,64127,113277,120892,729230	AGER,ANGPT1,CX3CR1,CYBB,MIF,PTAFR,PTPRC,SPN,THBS1,TLR1,TLR3,TLR4,IRAK3,NOD2,TMEM106A,LRRK2,CCR2
11_Member	GO Biological Processes	GO:0032680	regulation of tumor necrosis factor production	-5.49512	-3.35211	16/169	177,284,1524,1536,4282,5724,5788,6693,7057,7096,7098,7099,11213,64127,120892,729230	AGER,ANGPT1,CX3CR1,CYBB,MIF,PTAFR,PTPRC,SPN,THBS1,TLR1,TLR3,TLR4,IRAK3,NOD2,LRRK2,CCR2
11_Member	GO Biological Processes	GO:1903555	regulation of tumor necrosis factor superfamily cytokine production	-5.3957	-3.28342	16/172	177,284,1524,1536,4282,5724,5788,6693,7057,7096,7098,7099,11213,64127,120892,729230	AGER,ANGPT1,CX3CR1,CYBB,MIF,PTAFR,PTPRC,SPN,THBS1,TLR1,TLR3,TLR4,IRAK3,NOD2,LRRK2,CCR2
11_Member	GO Biological Processes	GO:0043030	regulation of macrophage activation	-4.28178	-2.39338	8/56	4282,5788,7057,7099,9258,90865,120892,145581	MIF,PTPRC,THBS1,TLR4,MFHAS1,IL33,LRRK2,LRFN5
11_Member	GO Biological Processes	GO:0032722	positive regulation of chemokine production	-4.11559	-2.2707	8/59	177,1958,3570,4282,7098,7099,51284,90865	AGER,EGR1,IL6R,MIF,TLR3,TLR4,TLR7,IL33
11_Member	GO Biological Processes	GO:0061900	glial cell activation	-4.11559	-2.2707	8/59	177,1956,3684,5788,7098,51284,90865,120892	AGER,EGFR,ITGAM,PTPRC,TLR3,TLR7,IL33,LRRK2
11_Member	GO Biological Processes	GO:0150076	neuroinflammatory response	-4.0881	-2.249	9/76	177,1956,3684,5743,5788,7098,51284,90865,120892	AGER,EGFR,ITGAM,PTGS2,PTPRC,TLR3,TLR7,IL33,LRRK2
11_Member	GO Biological Processes	GO:0001774	microglial cell activation	-3.8127	-2.04626	7/49	177,3684,5788,7098,51284,90865,120892	AGER,ITGAM,PTPRC,TLR3,TLR7,IL33,LRRK2
11_Member	GO Biological Processes	GO:0002269	leukocyte activation involved in inflammatory response	-3.8127	-2.04626	7/49	177,3684,5788,7098,51284,90865,120892	AGER,ITGAM,PTPRC,TLR3,TLR7,IL33,LRRK2
11_Member	GO Biological Processes	GO:0032635	interleukin-6 production	-3.62889	-1.88613	13/170	177,3071,3082,3570,5724,7096,7098,7099,11213,51284,64127,90865,113277	AGER,NCKAP1L,HGF,IL6R,PTAFR,TLR1,TLR3,TLR4,IRAK3,TLR7,NOD2,IL33,TMEM106A
11_Member	GO Biological Processes	GO:0032755	positive regulation of interleukin-6 production	-3.44924	-1.75001	9/92	177,3570,5724,7096,7098,7099,51284,64127,90865	AGER,IL6R,PTAFR,TLR1,TLR3,TLR4,TLR7,NOD2,IL33
11_Member	GO Biological Processes	GO:0032675	regulation of interleukin-6 production	-3.3173	-1.64753	12/160	177,3071,3082,3570,5724,7096,7098,7099,11213,51284,64127,90865	AGER,NCKAP1L,HGF,IL6R,PTAFR,TLR1,TLR3,TLR4,IRAK3,TLR7,NOD2,IL33
11_Member	GO Biological Processes	GO:0032642	regulation of chemokine production	-3.01407	-1.41512	8/85	177,1958,3570,4282,7098,7099,51284,90865	AGER,EGR1,IL6R,MIF,TLR3,TLR4,TLR7,IL33
11_Member	GO Biological Processes	GO:0032602	chemokine production	-2.79051	-1.2481	8/92	177,1958,3570,4282,7098,7099,51284,90865	AGER,EGR1,IL6R,MIF,TLR3,TLR4,TLR7,IL33
11_Member	GO Biological Processes	GO:0043032	positive regulation of macrophage activation	-2.43733	-0.992612	4/27	7057,7099,90865,120892	THBS1,TLR4,IL33,LRRK2
12_Summary	GO Biological Processes	GO:0050900	leukocyte migration	-9.28397	-6.37984	38/504	102,177,284,1234,1236,1435,1524,1525,1880,2241,3071,3512,3570,3672,3673,3676,3680,3683,3684,3815,4282,4283,4485,4920,5724,6401,6402,6693,7057,7409,7412,8797,9353,9750,57118,81704,90865,729230,2047,2247,3082,4233,5156,5588,9037,6091,9723,80031,91584	ADAM10,AGER,ANGPT1,CCR5,CCR7,CSF1,CX3CR1,CXADR,GPR183,FER,NCKAP1L,JCHAIN,IL6R,ITGA1,ITGA2,ITGA4,ITGA9,ITGAL,ITGAM,KIT,MIF,CXCL9,MST1,ROR2,PTAFR,SELE,SELL,SPN,THBS1,VAV1,VCAM1,TNFRSF10A,SLIT2,RIPOR2,CAMK1D,DOCK8,IL33,CCR2,EPHB1,FGF2,HGF,MET,PDGFRA,PRKCQ,SEMA5A,ROBO1,SEMA3E,SEMA6D,PLXNA4
12_Member	GO Biological Processes	GO:0050900	leukocyte migration	-9.28397	-6.37984	38/504	102,177,284,1234,1236,1435,1524,1525,1880,2241,3071,3512,3570,3672,3673,3676,3680,3683,3684,3815,4282,4283,4485,4920,5724,6401,6402,6693,7057,7409,7412,8797,9353,9750,57118,81704,90865,729230	ADAM10,AGER,ANGPT1,CCR5,CCR7,CSF1,CX3CR1,CXADR,GPR183,FER,NCKAP1L,JCHAIN,IL6R,ITGA1,ITGA2,ITGA4,ITGA9,ITGAL,ITGAM,KIT,MIF,CXCL9,MST1,ROR2,PTAFR,SELE,SELL,SPN,THBS1,VAV1,VCAM1,TNFRSF10A,SLIT2,RIPOR2,CAMK1D,DOCK8,IL33,CCR2
12_Member	GO Biological Processes	GO:0060326	cell chemotaxis	-8.88007	-6.06612	28/304	102,1234,1236,1435,1524,1525,1880,2047,2247,3071,3082,3570,3672,3680,3815,4233,4282,4283,4485,5156,5588,7057,7409,9037,9353,9750,57118,729230	ADAM10,CCR5,CCR7,CSF1,CX3CR1,CXADR,GPR183,EPHB1,FGF2,NCKAP1L,HGF,IL6R,ITGA1,ITGA9,KIT,MET,MIF,CXCL9,MST1,PDGFRA,PRKCQ,THBS1,VAV1,SEMA5A,SLIT2,RIPOR2,CAMK1D,CCR2
12_Member	GO Biological Processes	GO:0050920	regulation of chemotaxis	-8.44696	-5.71892	23/220	102,177,1236,1435,1880,2247,3071,3570,3673,4233,4282,4485,5156,6091,7057,9037,9353,9723,9750,57118,80031,91584,729230	ADAM10,AGER,CCR7,CSF1,GPR183,FGF2,NCKAP1L,IL6R,ITGA2,MET,MIF,MST1,PDGFRA,ROBO1,THBS1,SEMA5A,SLIT2,SEMA3E,RIPOR2,CAMK1D,SEMA6D,PLXNA4,CCR2
12_Member	GO Biological Processes	GO:0002685	regulation of leukocyte migration	-7.61136	-5.01653	21/205	102,177,1236,1435,1524,3071,3570,3673,3676,4282,4485,5724,6401,6693,7057,9353,9750,57118,81704,90865,729230	ADAM10,AGER,CCR7,CSF1,CX3CR1,NCKAP1L,IL6R,ITGA2,ITGA4,MIF,MST1,PTAFR,SELE,SPN,THBS1,SLIT2,RIPOR2,CAMK1D,DOCK8,IL33,CCR2
12_Member	GO Biological Processes	GO:0002687	positive regulation of leukocyte migration	-7.5969	-5.01019	17/135	102,177,1236,1435,1524,3071,3570,3673,3676,5724,6401,6693,7057,9750,57118,81704,729230	ADAM10,AGER,CCR7,CSF1,CX3CR1,NCKAP1L,IL6R,ITGA2,ITGA4,PTAFR,SELE,SPN,THBS1,RIPOR2,CAMK1D,DOCK8,CCR2
12_Member	GO Biological Processes	GO:0097529	myeloid leukocyte migration	-6.68881	-4.29398	20/212	177,1236,1435,1524,1525,3071,3570,3672,3680,3815,4282,4283,4485,4920,7057,7409,9353,9750,57118,729230	AGER,CCR7,CSF1,CX3CR1,CXADR,NCKAP1L,IL6R,ITGA1,ITGA9,KIT,MIF,CXCL9,MST1,ROR2,THBS1,VAV1,SLIT2,RIPOR2,CAMK1D,CCR2
12_Member	GO Biological Processes	GO:0030595	leukocyte chemotaxis	-6.33468	-4.03676	20/223	102,1234,1236,1435,1525,1880,3071,3570,3672,3680,3815,4282,4283,4485,7057,7409,9353,9750,57118,729230	ADAM10,CCR5,CCR7,CSF1,CXADR,GPR183,NCKAP1L,IL6R,ITGA1,ITGA9,KIT,MIF,CXCL9,MST1,THBS1,VAV1,SLIT2,RIPOR2,CAMK1D,CCR2
12_Member	GO Biological Processes	GO:0050921	positive regulation of chemotaxis	-5.98144	-3.76271	15/137	102,177,1236,1435,2247,3071,3570,3673,4233,7057,9037,9353,9750,57118,729230	ADAM10,AGER,CCR7,CSF1,FGF2,NCKAP1L,IL6R,ITGA2,MET,THBS1,SEMA5A,SLIT2,RIPOR2,CAMK1D,CCR2
12_Member	GO Biological Processes	GO:0002688	regulation of leukocyte chemotaxis	-4.61679	-2.66317	12/117	102,1236,1435,3071,3570,4282,4485,7057,9353,9750,57118,729230	ADAM10,CCR7,CSF1,NCKAP1L,IL6R,MIF,MST1,THBS1,SLIT2,RIPOR2,CAMK1D,CCR2
12_Member	GO Biological Processes	GO:0071621	granulocyte chemotaxis	-4.54279	-2.6098	12/119	1236,1435,1525,3071,3672,3680,4283,7057,7409,9353,9750,57118	CCR7,CSF1,CXADR,NCKAP1L,ITGA1,ITGA9,CXCL9,THBS1,VAV1,SLIT2,RIPOR2,CAMK1D
12_Member	GO Biological Processes	GO:0071622	regulation of granulocyte chemotaxis	-3.93021	-2.12299	7/47	1236,1435,3071,7057,9353,9750,57118	CCR7,CSF1,NCKAP1L,THBS1,SLIT2,RIPOR2,CAMK1D
12_Member	GO Biological Processes	GO:0097530	granulocyte migration	-3.85376	-2.07499	12/140	1236,1435,1525,3071,3672,3680,4283,7057,7409,9353,9750,57118	CCR7,CSF1,CXADR,NCKAP1L,ITGA1,ITGA9,CXCL9,THBS1,VAV1,SLIT2,RIPOR2,CAMK1D
12_Member	GO Biological Processes	GO:0030593	neutrophil chemotaxis	-3.85077	-2.07324	10/100	1236,1525,3071,3672,3680,4283,7409,9353,9750,57118	CCR7,CXADR,NCKAP1L,ITGA1,ITGA9,CXCL9,VAV1,SLIT2,RIPOR2,CAMK1D
12_Member	GO Biological Processes	GO:0002690	positive regulation of leukocyte chemotaxis	-3.55755	-1.83723	9/89	102,1236,1435,3071,3570,7057,9750,57118,729230	ADAM10,CCR7,CSF1,NCKAP1L,IL6R,THBS1,RIPOR2,CAMK1D,CCR2
12_Member	GO Biological Processes	GO:1990266	neutrophil migration	-3.29527	-1.63172	10/117	1236,1525,3071,3672,3680,4283,7409,9353,9750,57118	CCR7,CXADR,NCKAP1L,ITGA1,ITGA9,CXCL9,VAV1,SLIT2,RIPOR2,CAMK1D
12_Member	GO Biological Processes	GO:0090022	regulation of neutrophil chemotaxis	-2.98189	-1.39997	5/33	1236,3071,9353,9750,57118	CCR7,NCKAP1L,SLIT2,RIPOR2,CAMK1D
12_Member	GO Biological Processes	GO:1902622	regulation of neutrophil migration	-2.50395	-1.0361	5/42	1236,3071,9353,9750,57118	CCR7,NCKAP1L,SLIT2,RIPOR2,CAMK1D
12_Member	GO Biological Processes	GO:0090023	positive regulation of neutrophil chemotaxis	-2.49879	-1.03399	4/26	1236,3071,9750,57118	CCR7,NCKAP1L,RIPOR2,CAMK1D
12_Member	GO Biological Processes	GO:0071624	positive regulation of granulocyte chemotaxis	-2.37855	-0.95265	4/28	1236,3071,9750,57118	CCR7,NCKAP1L,RIPOR2,CAMK1D
12_Member	GO Biological Processes	GO:1902624	positive regulation of neutrophil migration	-2.2164	-0.844444	4/31	1236,3071,9750,57118	CCR7,NCKAP1L,RIPOR2,CAMK1D
13_Summary	GO Biological Processes	GO:0019221	cytokine-mediated signaling pathway	-8.77047	-5.96988	49/796	284,332,1234,1236,1435,1439,1524,1958,2162,2241,2247,2353,2633,3082,3263,3394,3433,3437,3560,3570,3572,3684,3815,3953,3987,4261,4282,4283,5724,5743,5788,6091,7357,7409,7412,9180,9252,9353,9530,10346,11213,25939,53840,54765,64127,90865,117854,153222,729230,177,1386	ANGPT1,BIRC5,CCR5,CCR7,CSF1,CSF2RB,CX3CR1,EGR1,F13A1,FER,FGF2,FOS,GBP1,HGF,HPX,IRF8,IFIT2,IFIT3,IL2RB,IL6R,IL6ST,ITGAM,KIT,LEPR,LIMS1,CIITA,MIF,CXCL9,PTAFR,PTGS2,PTPRC,ROBO1,UGCG,VAV1,VCAM1,OSMR,RPS6KA5,SLIT2,BAG4,TRIM22,IRAK3,SAMHD1,TRIM34,TRIM44,NOD2,IL33,TRIM6,CREBRF,CCR2,AGER,ATF2
13_Member	GO Biological Processes	GO:0019221	cytokine-mediated signaling pathway	-8.77047	-5.96988	49/796	284,332,1234,1236,1435,1439,1524,1958,2162,2241,2247,2353,2633,3082,3263,3394,3433,3437,3560,3570,3572,3684,3815,3953,3987,4261,4282,4283,5724,5743,5788,6091,7357,7409,7412,9180,9252,9353,9530,10346,11213,25939,53840,54765,64127,90865,117854,153222,729230	ANGPT1,BIRC5,CCR5,CCR7,CSF1,CSF2RB,CX3CR1,EGR1,F13A1,FER,FGF2,FOS,GBP1,HGF,HPX,IRF8,IFIT2,IFIT3,IL2RB,IL6R,IL6ST,ITGAM,KIT,LEPR,LIMS1,CIITA,MIF,CXCL9,PTAFR,PTGS2,PTPRC,ROBO1,UGCG,VAV1,VCAM1,OSMR,RPS6KA5,SLIT2,BAG4,TRIM22,IRAK3,SAMHD1,TRIM34,TRIM44,NOD2,IL33,TRIM6,CREBRF,CCR2
13_Member	Reactome Gene Sets	R-HSA-449147	Signaling by Interleukins	-3.86297	-2.07729	25/461	177,332,1234,1386,1435,1439,2162,2247,2353,3082,3560,3570,3572,3684,4282,5724,5743,7409,7412,9180,9252,11213,64127,90865,729230	AGER,BIRC5,CCR5,ATF2,CSF1,CSF2RB,F13A1,FGF2,FOS,HGF,IL2RB,IL6R,IL6ST,ITGAM,MIF,PTAFR,PTGS2,VAV1,VCAM1,OSMR,RPS6KA5,IRAK3,NOD2,IL33,CCR2
13_Member	Reactome Gene Sets	R-HSA-6785807	Interleukin-4 and Interleukin-13 signaling	-2.94153	-1.3675	9/108	332,2162,2247,2353,3082,3570,3684,5743,7412	BIRC5,F13A1,FGF2,FOS,HGF,IL6R,ITGAM,PTGS2,VCAM1
14_Summary	Reactome Gene Sets	R-HSA-109582	Hemostasis	-8.25131	-5.54499	41/622	284,493,1525,1794,2161,2162,3082,3512,3672,3673,3676,3683,3684,3708,3778,4282,5028,5099,5321,5336,5576,5579,5588,5593,5874,6401,6402,6546,6693,7057,7409,8654,8797,22915,55083,55619,81704,90990,139322,139818,374354,177,1524,1956,2004,2027,2113,2247,2252,2263,3371,3624,3680,4131,4638,5156,7048,7099,8840,26509,57216,113146,729230	ANGPT1,ATP2B4,CXADR,DOCK2,F12,F13A1,HGF,JCHAIN,ITGA1,ITGA2,ITGA4,ITGAL,ITGAM,ITPR1,KCNMA1,MIF,P2RY1,PCDH7,PLA2G4A,PLCG2,PRKAR2A,PRKCB,PRKCQ,PRKG2,RAB27B,SELE,SELL,SLC8A1,SPN,THBS1,VAV1,PDE5A,TNFRSF10A,MMRN1,KIF26B,DOCK10,DOCK8,KIFC2,APOOL,DOCK11,NHLRC2,AGER,CX3CR1,EGFR,ELK3,ENO3,ETS1,FGF2,FGF7,FGFR2,TNC,INHBA,ITGA9,MAP1B,MYLK,PDGFRA,TGFBR2,TLR4,CCN4,MYOF,VANGL2,AHNAK2,CCR2
14_Member	Reactome Gene Sets	R-HSA-109582	Hemostasis	-8.25131	-5.54499	41/622	284,493,1525,1794,2161,2162,3082,3512,3672,3673,3676,3683,3684,3708,3778,4282,5028,5099,5321,5336,5576,5579,5588,5593,5874,6401,6402,6546,6693,7057,7409,8654,8797,22915,55083,55619,81704,90990,139322,139818,374354	ANGPT1,ATP2B4,CXADR,DOCK2,F12,F13A1,HGF,JCHAIN,ITGA1,ITGA2,ITGA4,ITGAL,ITGAM,ITPR1,KCNMA1,MIF,P2RY1,PCDH7,PLA2G4A,PLCG2,PRKAR2A,PRKCB,PRKCQ,PRKG2,RAB27B,SELE,SELL,SLC8A1,SPN,THBS1,VAV1,PDE5A,TNFRSF10A,MMRN1,KIF26B,DOCK10,DOCK8,KIFC2,APOOL,DOCK11,NHLRC2
14_Member	GO Biological Processes	GO:0009611	response to wounding	-4.92523	-2.90932	36/691	177,1524,1956,2004,2027,2113,2161,2162,2247,2252,2263,3371,3624,3673,3680,3708,4131,4638,5028,5156,5336,5576,5579,5588,7048,7057,7099,7409,8840,22915,26509,57216,81704,113146,139818,729230	AGER,CX3CR1,EGFR,ELK3,ENO3,ETS1,F12,F13A1,FGF2,FGF7,FGFR2,TNC,INHBA,ITGA2,ITGA9,ITPR1,MAP1B,MYLK,P2RY1,PDGFRA,PLCG2,PRKAR2A,PRKCB,PRKCQ,TGFBR2,THBS1,TLR4,VAV1,CCN4,MMRN1,MYOF,VANGL2,DOCK8,AHNAK2,DOCK11,CCR2
14_Member	GO Biological Processes	GO:0042060	wound healing	-4.58634	-2.64199	31/576	177,1956,2004,2027,2113,2161,2162,2247,2263,3371,3673,3680,3708,4638,5028,5156,5336,5576,5579,5588,7048,7057,7099,7409,8840,22915,26509,57216,81704,113146,139818	AGER,EGFR,ELK3,ENO3,ETS1,F12,F13A1,FGF2,FGFR2,TNC,ITGA2,ITGA9,ITPR1,MYLK,P2RY1,PDGFRA,PLCG2,PRKAR2A,PRKCB,PRKCQ,TGFBR2,THBS1,TLR4,VAV1,CCN4,MMRN1,MYOF,VANGL2,DOCK8,AHNAK2,DOCK11
14_Member	Reactome Gene Sets	R-HSA-76002	Platelet activation, signaling and aggregation	-2.75512	-1.22277	15/263	2162,3082,3708,5028,5099,5321,5336,5579,5588,5874,7057,7409,22915,139322,374354	F13A1,HGF,ITPR1,P2RY1,PCDH7,PLA2G4A,PLCG2,PRKCB,PRKCQ,RAB27B,THBS1,VAV1,MMRN1,APOOL,NHLRC2
14_Member	Reactome Gene Sets	R-HSA-76005	Response to elevated platelet cytosolic Ca2+	-2.30431	-0.903413	9/134	2162,3082,5099,5579,5874,7057,22915,139322,374354	F13A1,HGF,PCDH7,PRKCB,RAB27B,THBS1,MMRN1,APOOL,NHLRC2
14_Member	GO Biological Processes	GO:0007596	blood coagulation	-2.13693	-0.790956	16/336	2161,2162,3673,3708,5028,5156,5336,5576,5579,5588,7057,7099,7409,22915,81704,139818	F12,F13A1,ITGA2,ITPR1,P2RY1,PDGFRA,PLCG2,PRKAR2A,PRKCB,PRKCQ,THBS1,TLR4,VAV1,MMRN1,DOCK8,DOCK11
14_Member	GO Biological Processes	GO:0007599	hemostasis	-2.0787	-0.746363	16/341	2161,2162,3673,3708,5028,5156,5336,5576,5579,5588,7057,7099,7409,22915,81704,139818	F12,F13A1,ITGA2,ITPR1,P2RY1,PDGFRA,PLCG2,PRKAR2A,PRKCB,PRKCQ,THBS1,TLR4,VAV1,MMRN1,DOCK8,DOCK11
14_Member	GO Biological Processes	GO:0050817	coagulation	-2.06724	-0.74275	16/342	2161,2162,3673,3708,5028,5156,5336,5576,5579,5588,7057,7099,7409,22915,81704,139818	F12,F13A1,ITGA2,ITPR1,P2RY1,PDGFRA,PLCG2,PRKAR2A,PRKCB,PRKCQ,THBS1,TLR4,VAV1,MMRN1,DOCK8,DOCK11
15_Summary	GO Biological Processes	GO:0051091	positive regulation of DNA-binding transcription factor activity	-8.17174	-5.48228	25/266	177,367,1386,1524,2241,3815,4921,5579,5588,7098,7099,9175,9252,9575,10346,11213,23373,53840,56919,57118,64127,84433,93649,114548,133522,2353	AGER,AR,ATF2,CX3CR1,FER,KIT,DDR2,PRKCB,PRKCQ,TLR3,TLR4,MAP3K13,RPS6KA5,CLOCK,TRIM22,IRAK3,CRTC1,TRIM34,DHX33,CAMK1D,NOD2,CARD11,MYOCD,NLRP3,PPARGC1B,FOS
15_Member	GO Biological Processes	GO:0051091	positive regulation of DNA-binding transcription factor activity	-8.17174	-5.48228	25/266	177,367,1386,1524,2241,3815,4921,5579,5588,7098,7099,9175,9252,9575,10346,11213,23373,53840,56919,57118,64127,84433,93649,114548,133522	AGER,AR,ATF2,CX3CR1,FER,KIT,DDR2,PRKCB,PRKCQ,TLR3,TLR4,MAP3K13,RPS6KA5,CLOCK,TRIM22,IRAK3,CRTC1,TRIM34,DHX33,CAMK1D,NOD2,CARD11,MYOCD,NLRP3,PPARGC1B
15_Member	GO Biological Processes	GO:0051092	positive regulation of NF-kappaB transcription factor activity	-6.78932	-4.37672	17/153	177,367,1524,2241,5579,5588,7098,7099,9175,9252,9575,10346,11213,56919,64127,84433,114548	AGER,AR,CX3CR1,FER,PRKCB,PRKCQ,TLR3,TLR4,MAP3K13,RPS6KA5,CLOCK,TRIM22,IRAK3,DHX33,NOD2,CARD11,NLRP3
15_Member	GO Biological Processes	GO:0051090	regulation of DNA-binding transcription factor activity	-4.61097	-2.66108	26/440	177,367,1386,1524,2241,2353,3815,4921,5579,5588,7098,7099,9175,9252,9575,10346,11213,23373,53840,56919,57118,64127,84433,93649,114548,133522	AGER,AR,ATF2,CX3CR1,FER,FOS,KIT,DDR2,PRKCB,PRKCQ,TLR3,TLR4,MAP3K13,RPS6KA5,CLOCK,TRIM22,IRAK3,CRTC1,TRIM34,DHX33,CAMK1D,NOD2,CARD11,MYOCD,NLRP3,PPARGC1B
16_Summary	GO Biological Processes	GO:0045123	cellular extravasation	-8.16792	-5.48228	13/68	177,1524,2241,3672,3676,3683,5724,6401,6402,6693,7412,9750,729230,2113,102,1880,81704,1236	AGER,CX3CR1,FER,ITGA1,ITGA4,ITGAL,PTAFR,SELE,SELL,SPN,VCAM1,RIPOR2,CCR2,ETS1,ADAM10,GPR183,DOCK8,CCR7
16_Member	GO Biological Processes	GO:0045123	cellular extravasation	-8.16792	-5.48228	13/68	177,1524,2241,3672,3676,3683,5724,6401,6402,6693,7412,9750,729230	AGER,CX3CR1,FER,ITGA1,ITGA4,ITGAL,PTAFR,SELE,SELL,SPN,VCAM1,RIPOR2,CCR2
16_Member	GO Biological Processes	GO:0050901	leukocyte tethering or rolling	-6.55544	-4.19538	8/29	1524,3676,5724,6401,6402,6693,7412,729230	CX3CR1,ITGA4,PTAFR,SELE,SELL,SPN,VCAM1,CCR2
16_Member	GO Biological Processes	GO:0061756	leukocyte adhesion to vascular endothelial cell	-5.68091	-3.52317	9/49	1524,2113,3676,5724,6401,6402,6693,7412,729230	CX3CR1,ETS1,ITGA4,PTAFR,SELE,SELL,SPN,VCAM1,CCR2
16_Member	GO Biological Processes	GO:0002693	positive regulation of cellular extravasation	-5.14073	-3.08169	6/21	177,3676,5724,6401,9750,729230	AGER,ITGA4,PTAFR,SELE,RIPOR2,CCR2
16_Member	GO Biological Processes	GO:1903238	positive regulation of leukocyte tethering or rolling	-4.68005	-2.72078	4/8	3676,5724,6401,729230	ITGA4,PTAFR,SELE,CCR2
16_Member	GO Biological Processes	GO:1904996	positive regulation of leukocyte adhesion to vascular endothelial cell	-3.9461	-2.13619	5/21	2113,3676,5724,6401,729230	ETS1,ITGA4,PTAFR,SELE,CCR2
16_Member	GO Biological Processes	GO:0002691	regulation of cellular extravasation	-3.86113	-2.07729	6/34	177,3676,5724,6401,9750,729230	AGER,ITGA4,PTAFR,SELE,RIPOR2,CCR2
16_Member	GO Biological Processes	GO:0072678	T cell migration	-3.71955	-1.96629	8/67	102,1880,3676,3683,6693,9750,81704,729230	ADAM10,GPR183,ITGA4,ITGAL,SPN,RIPOR2,DOCK8,CCR2
16_Member	GO Biological Processes	GO:1903236	regulation of leukocyte tethering or rolling	-3.71225	-1.96135	4/13	3676,5724,6401,729230	ITGA4,PTAFR,SELE,CCR2
16_Member	GO Biological Processes	GO:2000404	regulation of T cell migration	-3.22876	-1.58082	6/44	102,3676,6693,9750,81704,729230	ADAM10,ITGA4,SPN,RIPOR2,DOCK8,CCR2
16_Member	GO Biological Processes	GO:2000406	positive regulation of T cell migration	-3.10998	-1.4933	5/31	102,3676,6693,81704,729230	ADAM10,ITGA4,SPN,DOCK8,CCR2
16_Member	GO Biological Processes	GO:1904994	regulation of leukocyte adhesion to vascular endothelial cell	-2.98189	-1.39997	5/33	2113,3676,5724,6401,729230	ETS1,ITGA4,PTAFR,SELE,CCR2
16_Member	GO Biological Processes	GO:0072676	lymphocyte migration	-2.72432	-1.19761	9/116	102,1236,1880,3676,3683,6693,9750,81704,729230	ADAM10,CCR7,GPR183,ITGA4,ITGAL,SPN,RIPOR2,DOCK8,CCR2
16_Member	GO Biological Processes	GO:2000403	positive regulation of lymphocyte migration	-2.69913	-1.18756	5/38	102,3676,6693,81704,729230	ADAM10,ITGA4,SPN,DOCK8,CCR2
16_Member	GO Biological Processes	GO:2000401	regulation of lymphocyte migration	-2.37669	-0.951903	6/64	102,3676,6693,9750,81704,729230	ADAM10,ITGA4,SPN,RIPOR2,DOCK8,CCR2
17_Summary	GO Biological Processes	GO:0000904	cell morphogenesis involved in differentiation	-8.10679	-5.43114	46/756	102,367,1009,1293,2042,2047,2241,2263,2633,2674,3676,3730,3987,4131,4233,4915,5588,6091,7373,8609,9037,9175,9252,9353,9423,9723,9750,9839,22871,23043,23768,55619,57216,59277,79006,79834,80031,84189,91584,120892,122786,126147,128434,140578,340706,494470,1956,3071,3672,4649,203447,3371,1236,3082,3673,3815,4920,23373,55704,55714,57118,139818,5357,5793,6422,26051,79598,1435,1524,3572,4124,5978,729230…	ADAM10,AR,CDH11,COL6A3,EPHA3,EPHB1,FER,FGFR2,GBP1,GFRA1,ITGA4,ANOS1,LIMS1,MAP1B,MET,NTRK2,PRKCQ,ROBO1,COL14A1,KLF7,SEMA5A,MAP3K13,RPS6KA5,SLIT2,NTN1,SEMA3E,RIPOR2,ZEB2,NLGN1,TNIK,FLRT2,DOCK10,VANGL2,NTN4,METRN,PEAK1,SEMA6D,SLITRK6,PLXNA4,LRRK2,FRMD6,NTN5,VSTM2L,CHODL,VWA2,RNF165,EGFR,NCKAP1L,ITGA1,MYO9A,NRK,TNC,CCR7,HGF,ITGA2,KIT,ROR2,CRTC1,CCDC88A,TENM3,CAMK1D,DOCK11,PLS1,PTPRG,SFRP1,PPP1R16B,CE…
17_Member	GO Biological Processes	GO:0000904	cell morphogenesis involved in differentiation	-8.10679	-5.43114	46/756	102,367,1009,1293,2042,2047,2241,2263,2633,2674,3676,3730,3987,4131,4233,4915,5588,6091,7373,8609,9037,9175,9252,9353,9423,9723,9750,9839,22871,23043,23768,55619,57216,59277,79006,79834,80031,84189,91584,120892,122786,126147,128434,140578,340706,494470	ADAM10,AR,CDH11,COL6A3,EPHA3,EPHB1,FER,FGFR2,GBP1,GFRA1,ITGA4,ANOS1,LIMS1,MAP1B,MET,NTRK2,PRKCQ,ROBO1,COL14A1,KLF7,SEMA5A,MAP3K13,RPS6KA5,SLIT2,NTN1,SEMA3E,RIPOR2,ZEB2,NLGN1,TNIK,FLRT2,DOCK10,VANGL2,NTN4,METRN,PEAK1,SEMA6D,SLITRK6,PLXNA4,LRRK2,FRMD6,NTN5,VSTM2L,CHODL,VWA2,RNF165
17_Member	GO Biological Processes	GO:0048812	neuron projection morphogenesis	-7.1057	-4.6191	40/658	102,1009,1956,2042,2047,2263,2674,3071,3672,3676,3730,4131,4649,4915,5588,6091,8609,9037,9175,9252,9353,9423,9723,9839,22871,23043,23768,55619,57216,59277,79006,80031,84189,91584,120892,126147,128434,140578,203447,494470	ADAM10,CDH11,EGFR,EPHA3,EPHB1,FGFR2,GFRA1,NCKAP1L,ITGA1,ITGA4,ANOS1,MAP1B,MYO9A,NTRK2,PRKCQ,ROBO1,KLF7,SEMA5A,MAP3K13,RPS6KA5,SLIT2,NTN1,SEMA3E,ZEB2,NLGN1,TNIK,FLRT2,DOCK10,VANGL2,NTN4,METRN,SEMA6D,SLITRK6,PLXNA4,LRRK2,NTN5,VSTM2L,CHODL,NRK,RNF165
17_Member	GO Biological Processes	GO:0120039	plasma membrane bounded cell projection morphogenesis	-6.86413	-4.41426	40/672	102,1009,1956,2042,2047,2263,2674,3071,3672,3676,3730,4131,4649,4915,5588,6091,8609,9037,9175,9252,9353,9423,9723,9839,22871,23043,23768,55619,57216,59277,79006,80031,84189,91584,120892,126147,128434,140578,203447,494470	ADAM10,CDH11,EGFR,EPHA3,EPHB1,FGFR2,GFRA1,NCKAP1L,ITGA1,ITGA4,ANOS1,MAP1B,MYO9A,NTRK2,PRKCQ,ROBO1,KLF7,SEMA5A,MAP3K13,RPS6KA5,SLIT2,NTN1,SEMA3E,ZEB2,NLGN1,TNIK,FLRT2,DOCK10,VANGL2,NTN4,METRN,SEMA6D,SLITRK6,PLXNA4,LRRK2,NTN5,VSTM2L,CHODL,NRK,RNF165
17_Member	GO Biological Processes	GO:0048858	cell projection morphogenesis	-6.7966	-4.37672	40/676	102,1009,1956,2042,2047,2263,2674,3071,3672,3676,3730,4131,4649,4915,5588,6091,8609,9037,9175,9252,9353,9423,9723,9839,22871,23043,23768,55619,57216,59277,79006,80031,84189,91584,120892,126147,128434,140578,203447,494470	ADAM10,CDH11,EGFR,EPHA3,EPHB1,FGFR2,GFRA1,NCKAP1L,ITGA1,ITGA4,ANOS1,MAP1B,MYO9A,NTRK2,PRKCQ,ROBO1,KLF7,SEMA5A,MAP3K13,RPS6KA5,SLIT2,NTN1,SEMA3E,ZEB2,NLGN1,TNIK,FLRT2,DOCK10,VANGL2,NTN4,METRN,SEMA6D,SLITRK6,PLXNA4,LRRK2,NTN5,VSTM2L,CHODL,NRK,RNF165
17_Member	GO Biological Processes	GO:0032990	cell part morphogenesis	-6.4685	-4.1267	40/696	102,1009,1956,2042,2047,2263,2674,3071,3672,3676,3730,4131,4649,4915,5588,6091,8609,9037,9175,9252,9353,9423,9723,9839,22871,23043,23768,55619,57216,59277,79006,80031,84189,91584,120892,126147,128434,140578,203447,494470	ADAM10,CDH11,EGFR,EPHA3,EPHB1,FGFR2,GFRA1,NCKAP1L,ITGA1,ITGA4,ANOS1,MAP1B,MYO9A,NTRK2,PRKCQ,ROBO1,KLF7,SEMA5A,MAP3K13,RPS6KA5,SLIT2,NTN1,SEMA3E,ZEB2,NLGN1,TNIK,FLRT2,DOCK10,VANGL2,NTN4,METRN,SEMA6D,SLITRK6,PLXNA4,LRRK2,NTN5,VSTM2L,CHODL,NRK,RNF165
17_Member	GO Biological Processes	GO:0048667	cell morphogenesis involved in neuron differentiation	-6.34954	-4.04327	36/598	102,1009,2042,2047,2263,2674,3676,3730,4131,4915,5588,6091,8609,9037,9175,9252,9353,9423,9723,9750,9839,22871,23043,23768,55619,57216,59277,79006,80031,84189,91584,120892,126147,128434,140578,494470	ADAM10,CDH11,EPHA3,EPHB1,FGFR2,GFRA1,ITGA4,ANOS1,MAP1B,NTRK2,PRKCQ,ROBO1,KLF7,SEMA5A,MAP3K13,RPS6KA5,SLIT2,NTN1,SEMA3E,RIPOR2,ZEB2,NLGN1,TNIK,FLRT2,DOCK10,VANGL2,NTN4,METRN,SEMA6D,SLITRK6,PLXNA4,LRRK2,NTN5,VSTM2L,CHODL,RNF165
17_Member	GO Biological Processes	GO:0007409	axonogenesis	-5.75124	-3.58136	30/478	1009,2042,2047,2263,2674,3676,3730,4131,4915,5588,6091,8609,9037,9175,9252,9353,9423,9723,9839,23768,57216,59277,79006,80031,84189,91584,126147,128434,140578,494470	CDH11,EPHA3,EPHB1,FGFR2,GFRA1,ITGA4,ANOS1,MAP1B,NTRK2,PRKCQ,ROBO1,KLF7,SEMA5A,MAP3K13,RPS6KA5,SLIT2,NTN1,SEMA3E,ZEB2,FLRT2,VANGL2,NTN4,METRN,SEMA6D,SLITRK6,PLXNA4,NTN5,VSTM2L,CHODL,RNF165
17_Member	GO Biological Processes	GO:0061564	axon development	-5.36038	-3.26399	31/526	1009,2042,2047,2263,2674,3371,3676,3730,4131,4915,5588,6091,8609,9037,9175,9252,9353,9423,9723,9839,23768,57216,59277,79006,80031,84189,91584,126147,128434,140578,494470	CDH11,EPHA3,EPHB1,FGFR2,GFRA1,TNC,ITGA4,ANOS1,MAP1B,NTRK2,PRKCQ,ROBO1,KLF7,SEMA5A,MAP3K13,RPS6KA5,SLIT2,NTN1,SEMA3E,ZEB2,FLRT2,VANGL2,NTN4,METRN,SEMA6D,SLITRK6,PLXNA4,NTN5,VSTM2L,CHODL,RNF165
17_Member	GO Biological Processes	GO:0050772	positive regulation of axonogenesis	-5.09865	-3.04906	11/88	4131,4915,6091,9037,9175,9353,9423,9839,79006,91584,140578	MAP1B,NTRK2,ROBO1,SEMA5A,MAP3K13,SLIT2,NTN1,ZEB2,METRN,PLXNA4,CHODL
17_Member	GO Biological Processes	GO:0007411	axon guidance	-4.82491	-2.82595	20/280	2042,2047,2674,3730,5588,6091,8609,9037,9252,9353,9423,9723,23768,57216,59277,80031,91584,126147,128434,494470	EPHA3,EPHB1,GFRA1,ANOS1,PRKCQ,ROBO1,KLF7,SEMA5A,RPS6KA5,SLIT2,NTN1,SEMA3E,FLRT2,VANGL2,NTN4,SEMA6D,PLXNA4,NTN5,VSTM2L,RNF165
17_Member	GO Biological Processes	GO:0097485	neuron projection guidance	-4.78006	-2.79741	20/282	2042,2047,2674,3730,5588,6091,8609,9037,9252,9353,9423,9723,23768,57216,59277,80031,91584,126147,128434,494470	EPHA3,EPHB1,GFRA1,ANOS1,PRKCQ,ROBO1,KLF7,SEMA5A,RPS6KA5,SLIT2,NTN1,SEMA3E,FLRT2,VANGL2,NTN4,SEMA6D,PLXNA4,NTN5,VSTM2L,RNF165
17_Member	GO Biological Processes	GO:0031346	positive regulation of cell projection organization	-4.52911	-2.60182	24/393	1236,2042,3082,3673,3815,4131,4915,4920,6091,9037,9175,9353,9423,9750,9839,22871,23373,55704,55714,57118,79006,91584,139818,140578	CCR7,EPHA3,HGF,ITGA2,KIT,MAP1B,NTRK2,ROR2,ROBO1,SEMA5A,MAP3K13,SLIT2,NTN1,RIPOR2,ZEB2,NLGN1,CRTC1,CCDC88A,TENM3,CAMK1D,METRN,PLXNA4,DOCK11,CHODL
17_Member	GO Biological Processes	GO:0031344	regulation of cell projection organization	-4.50884	-2.58767	36/723	102,1236,2042,2241,3082,3673,3815,4131,4649,4915,4920,5357,5793,6091,6422,9037,9175,9353,9423,9723,9750,9839,22871,23043,23373,26051,55704,55714,57118,79006,79598,80031,91584,120892,139818,140578	ADAM10,CCR7,EPHA3,FER,HGF,ITGA2,KIT,MAP1B,MYO9A,NTRK2,ROR2,PLS1,PTPRG,ROBO1,SFRP1,SEMA5A,MAP3K13,SLIT2,NTN1,SEMA3E,RIPOR2,ZEB2,NLGN1,TNIK,CRTC1,PPP1R16B,CCDC88A,TENM3,CAMK1D,METRN,CEP97,SEMA6D,PLXNA4,LRRK2,DOCK11,CHODL
17_Member	GO Biological Processes	GO:0120035	regulation of plasma membrane bounded cell projection organization	-4.27494	-2.39063	35/713	102,1236,2042,2241,3082,3815,4131,4649,4915,4920,5357,5793,6091,6422,9037,9175,9353,9423,9723,9750,9839,22871,23043,23373,26051,55704,55714,57118,79006,79598,80031,91584,120892,139818,140578	ADAM10,CCR7,EPHA3,FER,HGF,KIT,MAP1B,MYO9A,NTRK2,ROR2,PLS1,PTPRG,ROBO1,SFRP1,SEMA5A,MAP3K13,SLIT2,NTN1,SEMA3E,RIPOR2,ZEB2,NLGN1,TNIK,CRTC1,PPP1R16B,CCDC88A,TENM3,CAMK1D,METRN,CEP97,SEMA6D,PLXNA4,LRRK2,DOCK11,CHODL
17_Member	GO Biological Processes	GO:0010975	regulation of neuron projection development	-3.92433	-2.11976	27/512	102,2042,3082,4131,4649,4915,4920,5793,6091,6422,9037,9175,9353,9423,9723,9839,22871,23043,23373,55704,55714,57118,79006,80031,91584,120892,140578	ADAM10,EPHA3,HGF,MAP1B,MYO9A,NTRK2,ROR2,PTPRG,ROBO1,SFRP1,SEMA5A,MAP3K13,SLIT2,NTN1,SEMA3E,ZEB2,NLGN1,TNIK,CRTC1,CCDC88A,TENM3,CAMK1D,METRN,SEMA6D,PLXNA4,LRRK2,CHODL
17_Member	GO Biological Processes	GO:0010769	regulation of cell morphogenesis involved in differentiation	-3.78358	-2.01957	19/307	102,2633,3987,4131,4915,6091,9037,9175,9353,9423,9723,9839,22871,23043,79006,80031,91584,120892,140578	ADAM10,GBP1,LIMS1,MAP1B,NTRK2,ROBO1,SEMA5A,MAP3K13,SLIT2,NTN1,SEMA3E,ZEB2,NLGN1,TNIK,METRN,SEMA6D,PLXNA4,LRRK2,CHODL
17_Member	GO Biological Processes	GO:0051962	positive regulation of nervous system development	-3.76603	-2.00532	28/552	1435,1524,2042,2047,3082,3572,3815,4124,4131,4915,4920,5978,6091,9037,9175,9353,9423,9839,22871,23373,23768,55714,57118,79006,84189,91584,140578,729230	CSF1,CX3CR1,EPHA3,EPHB1,HGF,IL6ST,KIT,MAN2A1,MAP1B,NTRK2,ROR2,REST,ROBO1,SEMA5A,MAP3K13,SLIT2,NTN1,ZEB2,NLGN1,CRTC1,FLRT2,TENM3,CAMK1D,METRN,SLITRK6,PLXNA4,CHODL,CCR2
17_Member	GO Biological Processes	GO:0010976	positive regulation of neuron projection development	-3.6125	-1.87546	18/291	2042,3082,4131,4915,4920,6091,9037,9175,9353,9423,9839,22871,23373,55714,57118,79006,91584,140578	EPHA3,HGF,MAP1B,NTRK2,ROR2,ROBO1,SEMA5A,MAP3K13,SLIT2,NTN1,ZEB2,NLGN1,CRTC1,TENM3,CAMK1D,METRN,PLXNA4,CHODL
17_Member	GO Biological Processes	GO:0010720	positive regulation of cell development	-3.5763	-1.84826	28/567	1435,1524,2042,3082,3572,3815,3987,4124,4131,4915,4920,5139,5978,6091,8654,9037,9175,9353,9423,9839,22871,23373,55714,57118,79006,91584,140578,729230	CSF1,CX3CR1,EPHA3,HGF,IL6ST,KIT,LIMS1,MAN2A1,MAP1B,NTRK2,ROR2,PDE3A,REST,ROBO1,PDE5A,SEMA5A,MAP3K13,SLIT2,NTN1,ZEB2,NLGN1,CRTC1,TENM3,CAMK1D,METRN,PLXNA4,CHODL,CCR2
17_Member	GO Biological Processes	GO:0050769	positive regulation of neurogenesis	-3.54141	-1.82437	25/484	1435,1524,2042,3082,3572,3815,4124,4131,4915,4920,5978,6091,9037,9175,9353,9423,9839,22871,23373,55714,57118,79006,91584,140578,729230	CSF1,CX3CR1,EPHA3,HGF,IL6ST,KIT,MAN2A1,MAP1B,NTRK2,ROR2,REST,ROBO1,SEMA5A,MAP3K13,SLIT2,NTN1,ZEB2,NLGN1,CRTC1,TENM3,CAMK1D,METRN,PLXNA4,CHODL,CCR2
17_Member	GO Biological Processes	GO:0010770	positive regulation of cell morphogenesis involved in differentiation	-3.36663	-1.67995	12/158	3987,4131,4915,6091,9037,9175,9353,9423,9839,79006,91584,140578	LIMS1,MAP1B,NTRK2,ROBO1,SEMA5A,MAP3K13,SLIT2,NTN1,ZEB2,METRN,PLXNA4,CHODL
17_Member	GO Biological Processes	GO:0022604	regulation of cell morphogenesis	-3.2952	-1.63172	25/503	102,2633,3815,3987,4131,4649,4915,5028,6091,9037,9175,9353,9423,9723,9839,22871,23043,79006,80031,91584,118987,120892,128486,140578,254065	ADAM10,GBP1,KIT,LIMS1,MAP1B,MYO9A,NTRK2,P2RY1,ROBO1,SEMA5A,MAP3K13,SLIT2,NTN1,SEMA3E,ZEB2,NLGN1,TNIK,METRN,SEMA6D,PLXNA4,PDZD8,LRRK2,FITM2,CHODL,BRWD3
17_Member	GO Biological Processes	GO:0050770	regulation of axonogenesis	-3.2749	-1.61571	13/185	4131,4915,6091,9037,9175,9353,9423,9723,9839,79006,80031,91584,140578	MAP1B,NTRK2,ROBO1,SEMA5A,MAP3K13,SLIT2,NTN1,SEMA3E,ZEB2,METRN,SEMA6D,PLXNA4,CHODL
17_Member	GO Biological Processes	GO:0045664	regulation of neuron differentiation	-2.81017	-1.25971	29/667	102,2042,3082,4131,4649,4915,4920,5793,5978,6091,6422,9037,9175,9353,9423,9723,9839,22871,23043,23373,55704,55714,57118,57801,79006,80031,91584,120892,140578	ADAM10,EPHA3,HGF,MAP1B,MYO9A,NTRK2,ROR2,PTPRG,REST,ROBO1,SFRP1,SEMA5A,MAP3K13,SLIT2,NTN1,SEMA3E,ZEB2,NLGN1,TNIK,CRTC1,CCDC88A,TENM3,CAMK1D,HES4,METRN,SEMA6D,PLXNA4,LRRK2,CHODL
17_Member	GO Biological Processes	GO:0045666	positive regulation of neuron differentiation	-2.66909	-1.1649	19/380	2042,3082,4131,4915,4920,5978,6091,9037,9175,9353,9423,9839,22871,23373,55714,57118,79006,91584,140578	EPHA3,HGF,MAP1B,NTRK2,ROR2,REST,ROBO1,SEMA5A,MAP3K13,SLIT2,NTN1,ZEB2,NLGN1,CRTC1,TENM3,CAMK1D,METRN,PLXNA4,CHODL
18_Summary	GO Biological Processes	GO:0051345	positive regulation of hydrolase activity	-7.74525	-5.10738	46/777	177,1236,1285,1794,1909,1956,2247,2263,2822,3071,3092,3672,3673,3815,3987,4649,4915,5156,5724,5788,5922,5978,6091,6300,6401,6422,7409,8786,8797,9475,9827,11080,51735,55619,57186,57569,80758,81704,114548,120892,133522,139818,163486,163590,340485,414059,1435,4233,5874,5924,9353,9402,9423,9750,27314,55704,57216,64121,153020,154796,2042,91584	AGER,CCR7,COL4A3,DOCK2,EDNRA,EGFR,FGF2,FGFR2,GPLD1,NCKAP1L,HIP1,ITGA1,ITGA2,KIT,LIMS1,MYO9A,NTRK2,PDGFRA,PTAFR,PTPRC,RASA2,REST,ROBO1,MAPK12,SELE,SFRP1,VAV1,RGS11,TNFRSF10A,ROCK2,RGP1,DNAJB4,RAPGEF6,DOCK10,RALGAPA2,ARHGAP20,PRR7,DOCK8,NLRP3,LRRK2,PPARGC1B,DOCK11,DENND1B,TOR1AIP2,ACER2,TBC1D3B,CSF1,MET,RAB27B,RASGRF2,SLIT2,GRAP2,NTN1,RIPOR2,RAB30,CCDC88A,VANGL2,RRAGC,RASGEF1B,AMOT,EPHA3,PLXNA4
18_Member	GO Biological Processes	GO:0051345	positive regulation of hydrolase activity	-7.74525	-5.10738	46/777	177,1236,1285,1794,1909,1956,2247,2263,2822,3071,3092,3672,3673,3815,3987,4649,4915,5156,5724,5788,5922,5978,6091,6300,6401,6422,7409,8786,8797,9475,9827,11080,51735,55619,57186,57569,80758,81704,114548,120892,133522,139818,163486,163590,340485,414059	AGER,CCR7,COL4A3,DOCK2,EDNRA,EGFR,FGF2,FGFR2,GPLD1,NCKAP1L,HIP1,ITGA1,ITGA2,KIT,LIMS1,MYO9A,NTRK2,PDGFRA,PTAFR,PTPRC,RASA2,REST,ROBO1,MAPK12,SELE,SFRP1,VAV1,RGS11,TNFRSF10A,ROCK2,RGP1,DNAJB4,RAPGEF6,DOCK10,RALGAPA2,ARHGAP20,PRR7,DOCK8,NLRP3,LRRK2,PPARGC1B,DOCK11,DENND1B,TOR1AIP2,ACER2,TBC1D3B
18_Member	GO Biological Processes	GO:0007264	small GTPase mediated signal transduction	-3.35658	-1.67433	27/556	1435,1794,2247,4233,4649,5874,5922,5924,6091,7409,9353,9402,9423,9475,9750,27314,51735,55619,55704,57186,57216,57569,64121,81704,139818,153020,154796	CSF1,DOCK2,FGF2,MET,MYO9A,RAB27B,RASA2,RASGRF2,ROBO1,VAV1,SLIT2,GRAP2,NTN1,ROCK2,RIPOR2,RAB30,RAPGEF6,DOCK10,CCDC88A,RALGAPA2,VANGL2,ARHGAP20,RRAGC,DOCK8,DOCK11,RASGEF1B,AMOT
18_Member	GO Biological Processes	GO:0043087	regulation of GTPase activity	-3.20999	-1.56298	24/481	1236,1794,2042,3071,3987,4649,4915,5922,6422,7409,8786,9353,9827,51735,55619,57186,57569,81704,91584,120892,139818,154796,163486,414059	CCR7,DOCK2,EPHA3,NCKAP1L,LIMS1,MYO9A,NTRK2,RASA2,SFRP1,VAV1,RGS11,SLIT2,RGP1,RAPGEF6,DOCK10,RALGAPA2,ARHGAP20,DOCK8,PLXNA4,LRRK2,DOCK11,AMOT,DENND1B,TBC1D3B
18_Member	GO Biological Processes	GO:0043547	positive regulation of GTPase activity	-2.3675	-0.947119	19/405	1236,1794,3071,3987,4649,5922,6422,7409,8786,9827,51735,55619,57186,57569,81704,120892,139818,163486,414059	CCR7,DOCK2,NCKAP1L,LIMS1,MYO9A,RASA2,SFRP1,VAV1,RGS11,RGP1,RAPGEF6,DOCK10,RALGAPA2,ARHGAP20,DOCK8,LRRK2,DOCK11,DENND1B,TBC1D3B
19_Summary	GO Biological Processes	GO:0031589	cell-substrate adhesion	-7.45703	-4.87829	28/353	284,1236,1295,1308,1435,2042,2047,2241,2633,3672,3673,3676,3683,3694,3696,3987,6422,7057,7412,9475,9723,10580,22795,25890,59277,79834,340485,340706,7145,102,1009,25945,287,1525,4649,6801	ANGPT1,CCR7,COL8A1,COL17A1,CSF1,EPHA3,EPHB1,FER,GBP1,ITGA1,ITGA2,ITGA4,ITGAL,ITGB6,ITGB8,LIMS1,SFRP1,THBS1,VCAM1,ROCK2,SEMA3E,SORBS1,NID2,ABI3BP,NTN4,PEAK1,ACER2,VWA2,TNS1,ADAM10,CDH11,NECTIN3,ANK2,CXADR,MYO9A,STRN
19_Member	GO Biological Processes	GO:0031589	cell-substrate adhesion	-7.45703	-4.87829	28/353	284,1236,1295,1308,1435,2042,2047,2241,2633,3672,3673,3676,3683,3694,3696,3987,6422,7057,7412,9475,9723,10580,22795,25890,59277,79834,340485,340706	ANGPT1,CCR7,COL8A1,COL17A1,CSF1,EPHA3,EPHB1,FER,GBP1,ITGA1,ITGA2,ITGA4,ITGAL,ITGB6,ITGB8,LIMS1,SFRP1,THBS1,VCAM1,ROCK2,SEMA3E,SORBS1,NID2,ABI3BP,NTN4,PEAK1,ACER2,VWA2
19_Member	GO Biological Processes	GO:0007160	cell-matrix adhesion	-6.78284	-4.37672	21/229	1236,1308,1435,2042,3672,3673,3676,3683,3694,3696,3987,6422,7057,7412,9475,9723,10580,22795,79834,340485,340706	CCR7,COL17A1,CSF1,EPHA3,ITGA1,ITGA2,ITGA4,ITGAL,ITGB6,ITGB8,LIMS1,SFRP1,THBS1,VCAM1,ROCK2,SEMA3E,SORBS1,NID2,PEAK1,ACER2,VWA2
19_Member	GO Biological Processes	GO:0007044	cell-substrate junction assembly	-3.8873	-2.08755	10/99	1308,2042,3673,3987,6422,7057,7145,9475,10580,79834	COL17A1,EPHA3,ITGA2,LIMS1,SFRP1,THBS1,TNS1,ROCK2,SORBS1,PEAK1
19_Member	GO Biological Processes	GO:0001952	regulation of cell-matrix adhesion	-3.12458	-1.49933	10/123	1236,1435,2042,3987,6422,7057,9475,9723,79834,340485	CCR7,CSF1,EPHA3,LIMS1,SFRP1,THBS1,ROCK2,SEMA3E,PEAK1,ACER2
19_Member	GO Biological Processes	GO:0007045	cell-substrate adherens junction assembly	-3.08245	-1.47205	8/83	2042,3673,3987,6422,7057,9475,10580,79834	EPHA3,ITGA2,LIMS1,SFRP1,THBS1,ROCK2,SORBS1,PEAK1
19_Member	GO Biological Processes	GO:0048041	focal adhesion assembly	-3.08245	-1.47205	8/83	2042,3673,3987,6422,7057,9475,10580,79834	EPHA3,ITGA2,LIMS1,SFRP1,THBS1,ROCK2,SORBS1,PEAK1
19_Member	GO Biological Processes	GO:0034332	adherens junction organization	-3.05478	-1.44579	11/148	102,1009,2042,3673,3987,6422,7057,9475,10580,25945,79834	ADAM10,CDH11,EPHA3,ITGA2,LIMS1,SFRP1,THBS1,ROCK2,SORBS1,NECTIN3,PEAK1
19_Member	GO Biological Processes	GO:0034330	cell junction organization	-3.03269	-1.42708	17/299	102,287,1009,1308,1525,2042,3673,3987,4649,6422,6801,7057,7145,9475,10580,25945,79834	ADAM10,ANK2,CDH11,COL17A1,CXADR,EPHA3,ITGA2,LIMS1,MYO9A,SFRP1,STRN,THBS1,TNS1,ROCK2,SORBS1,NECTIN3,PEAK1
19_Member	GO Biological Processes	GO:0034333	adherens junction assembly	-2.73077	-1.20277	8/94	2042,3673,3987,6422,7057,9475,10580,79834	EPHA3,ITGA2,LIMS1,SFRP1,THBS1,ROCK2,SORBS1,PEAK1
19_Member	GO Biological Processes	GO:0010810	regulation of cell-substrate adhesion	-2.67951	-1.16996	13/215	1236,1295,1435,2042,2633,3987,6422,7057,9475,9723,25890,79834,340485	CCR7,COL8A1,CSF1,EPHA3,GBP1,LIMS1,SFRP1,THBS1,ROCK2,SEMA3E,ABI3BP,PEAK1,ACER2
19_Member	GO Biological Processes	GO:0034329	cell junction assembly	-2.58358	-1.09831	14/247	287,1009,1308,2042,3673,3987,4649,6422,6801,7057,7145,9475,10580,79834	ANK2,CDH11,COL17A1,EPHA3,ITGA2,LIMS1,MYO9A,SFRP1,STRN,THBS1,TNS1,ROCK2,SORBS1,PEAK1
19_Member	GO Biological Processes	GO:0051893	regulation of focal adhesion assembly	-2.41078	-0.97306	6/63	2042,3987,6422,7057,9475,79834	EPHA3,LIMS1,SFRP1,THBS1,ROCK2,PEAK1
19_Member	GO Biological Processes	GO:0090109	regulation of cell-substrate junction assembly	-2.41078	-0.97306	6/63	2042,3987,6422,7057,9475,79834	EPHA3,LIMS1,SFRP1,THBS1,ROCK2,PEAK1
19_Member	GO Biological Processes	GO:1903391	regulation of adherens junction organization	-2.18583	-0.820531	6/70	2042,3987,6422,7057,9475,79834	EPHA3,LIMS1,SFRP1,THBS1,ROCK2,PEAK1
20_Summary	GO Biological Processes	GO:0019932	second-messenger-mediated signaling	-7.42358	-4.85648	32/445	111,196,287,477,493,1234,1236,1524,1756,1956,2633,2774,3708,4283,5139,5336,5576,5732,5733,5788,6401,6546,7057,7412,8654,9722,10203,11123,79772,120892,283383,729230,1909,2247,2359,2969,5028,5156,5334,6869,7223,57053,57214,730,3077,3263,3778,5579,7779,7782,30061,118987,9365,5029,84679,718,2200,54832,55252,55704,128486,134429,158219,4638,5743,55676,57685,79815,513,521,3752,3782,6339,9311,10060,389816	ADCY5,AHR,ANK2,ATP1A2,ATP2B4,CCR5,CCR7,CX3CR1,DMD,EGFR,GBP1,GNAL,ITPR1,CXCL9,PDE3A,PLCG2,PRKAR2A,PTGER2,PTGER3,PTPRC,SELE,SLC8A1,THBS1,VCAM1,PDE5A,NOS1AP,CALCRL,RCAN3,MCTP1,LRRK2,ADGRD1,CCR2,EDNRA,FGF2,FPR3,GTF2I,P2RY1,PDGFRA,PLCL1,TACR1,TRPC4,CHRNA10,CEMIP,C7,HFE,HPX,KCNMA1,PRKCB,SLC30A1,SLC30A4,SLC40A1,PDZD8,KL,P2RY2,SLC9A7,C3,FBN1,VPS13C,ASXL2,CCDC88A,FITM2,STARD4,TTC39B,MYLK,PTGS2,SLC30A6,CAC…
20_Member	GO Biological Processes	GO:0019932	second-messenger-mediated signaling	-7.42358	-4.85648	32/445	111,196,287,477,493,1234,1236,1524,1756,1956,2633,2774,3708,4283,5139,5336,5576,5732,5733,5788,6401,6546,7057,7412,8654,9722,10203,11123,79772,120892,283383,729230	ADCY5,AHR,ANK2,ATP1A2,ATP2B4,CCR5,CCR7,CX3CR1,DMD,EGFR,GBP1,GNAL,ITPR1,CXCL9,PDE3A,PLCG2,PRKAR2A,PTGER2,PTGER3,PTPRC,SELE,SLC8A1,THBS1,VCAM1,PDE5A,NOS1AP,CALCRL,RCAN3,MCTP1,LRRK2,ADGRD1,CCR2
20_Member	GO Biological Processes	GO:0051480	regulation of cytosolic calcium ion concentration	-6.41352	-4.09005	27/373	111,287,477,493,1234,1236,1524,1756,1909,2247,2359,2969,3708,4283,5028,5156,5334,5336,5732,5733,5788,6546,6869,7223,57053,57214,729230	ADCY5,ANK2,ATP1A2,ATP2B4,CCR5,CCR7,CX3CR1,DMD,EDNRA,FGF2,FPR3,GTF2I,ITPR1,CXCL9,P2RY1,PDGFRA,PLCL1,PLCG2,PTGER2,PTGER3,PTPRC,SLC8A1,TACR1,TRPC4,CHRNA10,CEMIP,CCR2
20_Member	GO Biological Processes	GO:0006875	cellular metal ion homeostasis	-6.38417	-4.07109	36/596	111,287,477,493,730,1234,1236,1524,1756,1909,2247,2359,2969,3077,3263,3708,3778,4283,5028,5156,5334,5336,5579,5732,5733,5788,6546,6869,7223,7779,7782,30061,57053,57214,118987,729230	ADCY5,ANK2,ATP1A2,ATP2B4,C7,CCR5,CCR7,CX3CR1,DMD,EDNRA,FGF2,FPR3,GTF2I,HFE,HPX,ITPR1,KCNMA1,CXCL9,P2RY1,PDGFRA,PLCL1,PLCG2,PRKCB,PTGER2,PTGER3,PTPRC,SLC8A1,TACR1,TRPC4,SLC30A1,SLC30A4,SLC40A1,CHRNA10,CEMIP,PDZD8,CCR2
20_Member	GO Biological Processes	GO:0007204	positive regulation of cytosolic calcium ion concentration	-6.29929	-4.00562	25/332	111,287,477,493,1234,1236,1524,1756,1909,2247,2359,3708,4283,5028,5156,5334,5336,5732,5733,5788,6546,6869,57053,57214,729230	ADCY5,ANK2,ATP1A2,ATP2B4,CCR5,CCR7,CX3CR1,DMD,EDNRA,FGF2,FPR3,ITPR1,CXCL9,P2RY1,PDGFRA,PLCL1,PLCG2,PTGER2,PTGER3,PTPRC,SLC8A1,TACR1,CHRNA10,CEMIP,CCR2
20_Member	GO Biological Processes	GO:0072507	divalent inorganic cation homeostasis	-6.26386	-3.98218	33/526	111,287,477,493,1234,1236,1524,1756,1909,1956,2247,2359,2969,3708,4283,5028,5156,5334,5336,5579,5732,5733,5788,6546,6869,7223,7779,7782,9365,57053,57214,118987,729230	ADCY5,ANK2,ATP1A2,ATP2B4,CCR5,CCR7,CX3CR1,DMD,EDNRA,EGFR,FGF2,FPR3,GTF2I,ITPR1,CXCL9,P2RY1,PDGFRA,PLCL1,PLCG2,PRKCB,PTGER2,PTGER3,PTPRC,SLC8A1,TACR1,TRPC4,SLC30A1,SLC30A4,KL,CHRNA10,CEMIP,PDZD8,CCR2
20_Member	GO Biological Processes	GO:0006873	cellular ion homeostasis	-6.21874	-3.94496	39/685	111,287,477,493,730,1234,1236,1524,1756,1909,2247,2359,2969,3077,3263,3708,3778,4283,5028,5029,5156,5334,5336,5579,5732,5733,5788,6546,6869,7223,7779,7782,30061,57053,57214,84679,118987,120892,729230	ADCY5,ANK2,ATP1A2,ATP2B4,C7,CCR5,CCR7,CX3CR1,DMD,EDNRA,FGF2,FPR3,GTF2I,HFE,HPX,ITPR1,KCNMA1,CXCL9,P2RY1,P2RY2,PDGFRA,PLCL1,PLCG2,PRKCB,PTGER2,PTGER3,PTPRC,SLC8A1,TACR1,TRPC4,SLC30A1,SLC30A4,SLC40A1,CHRNA10,CEMIP,SLC9A7,PDZD8,LRRK2,CCR2
20_Member	GO Biological Processes	GO:0055074	calcium ion homeostasis	-6.10946	-3.86636	31/484	111,287,477,493,1234,1236,1524,1756,1909,2247,2359,2969,3708,4283,5028,5156,5334,5336,5579,5732,5733,5788,6546,6869,7223,7779,9365,57053,57214,118987,729230	ADCY5,ANK2,ATP1A2,ATP2B4,CCR5,CCR7,CX3CR1,DMD,EDNRA,FGF2,FPR3,GTF2I,ITPR1,CXCL9,P2RY1,PDGFRA,PLCL1,PLCG2,PRKCB,PTGER2,PTGER3,PTPRC,SLC8A1,TACR1,TRPC4,SLC30A1,KL,CHRNA10,CEMIP,PDZD8,CCR2
20_Member	GO Biological Processes	GO:0055065	metal ion homeostasis	-6.06459	-3.83184	38/668	111,287,477,493,730,1234,1236,1524,1756,1909,1956,2247,2359,2969,3077,3263,3708,3778,4283,5028,5156,5334,5336,5579,5732,5733,5788,6546,6869,7223,7779,7782,9365,30061,57053,57214,118987,729230	ADCY5,ANK2,ATP1A2,ATP2B4,C7,CCR5,CCR7,CX3CR1,DMD,EDNRA,EGFR,FGF2,FPR3,GTF2I,HFE,HPX,ITPR1,KCNMA1,CXCL9,P2RY1,PDGFRA,PLCL1,PLCG2,PRKCB,PTGER2,PTGER3,PTPRC,SLC8A1,TACR1,TRPC4,SLC30A1,SLC30A4,KL,SLC40A1,CHRNA10,CEMIP,PDZD8,CCR2
20_Member	GO Biological Processes	GO:0030003	cellular cation homeostasis	-6.00192	-3.77624	38/672	111,287,477,493,730,1234,1236,1524,1756,1909,2247,2359,2969,3077,3263,3708,3778,4283,5028,5156,5334,5336,5579,5732,5733,5788,6546,6869,7223,7779,7782,30061,57053,57214,84679,118987,120892,729230	ADCY5,ANK2,ATP1A2,ATP2B4,C7,CCR5,CCR7,CX3CR1,DMD,EDNRA,FGF2,FPR3,GTF2I,HFE,HPX,ITPR1,KCNMA1,CXCL9,P2RY1,PDGFRA,PLCL1,PLCG2,PRKCB,PTGER2,PTGER3,PTPRC,SLC8A1,TACR1,TRPC4,SLC30A1,SLC30A4,SLC40A1,CHRNA10,CEMIP,SLC9A7,PDZD8,LRRK2,CCR2
20_Member	GO Biological Processes	GO:0006874	cellular calcium ion homeostasis	-5.86308	-3.6743	30/472	111,287,477,493,1234,1236,1524,1756,1909,2247,2359,2969,3708,4283,5028,5156,5334,5336,5579,5732,5733,5788,6546,6869,7223,7779,57053,57214,118987,729230	ADCY5,ANK2,ATP1A2,ATP2B4,CCR5,CCR7,CX3CR1,DMD,EDNRA,FGF2,FPR3,GTF2I,ITPR1,CXCL9,P2RY1,PDGFRA,PLCL1,PLCG2,PRKCB,PTGER2,PTGER3,PTPRC,SLC8A1,TACR1,TRPC4,SLC30A1,CHRNA10,CEMIP,PDZD8,CCR2
20_Member	GO Biological Processes	GO:0019722	calcium-mediated signaling	-5.74318	-3.57637	19/222	287,477,493,1234,1236,1524,1756,1956,2633,3708,5336,5788,6401,6546,7412,11123,79772,120892,729230	ANK2,ATP1A2,ATP2B4,CCR5,CCR7,CX3CR1,DMD,EGFR,GBP1,ITPR1,PLCG2,PTPRC,SELE,SLC8A1,VCAM1,RCAN3,MCTP1,LRRK2,CCR2
20_Member	GO Biological Processes	GO:0072503	cellular divalent inorganic cation homeostasis	-5.68702	-3.52386	31/507	111,287,477,493,1234,1236,1524,1756,1909,2247,2359,2969,3708,4283,5028,5156,5334,5336,5579,5732,5733,5788,6546,6869,7223,7779,7782,57053,57214,118987,729230	ADCY5,ANK2,ATP1A2,ATP2B4,CCR5,CCR7,CX3CR1,DMD,EDNRA,FGF2,FPR3,GTF2I,ITPR1,CXCL9,P2RY1,PDGFRA,PLCL1,PLCG2,PRKCB,PTGER2,PTGER3,PTPRC,SLC8A1,TACR1,TRPC4,SLC30A1,SLC30A4,CHRNA10,CEMIP,PDZD8,CCR2
20_Member	GO Biological Processes	GO:0055080	cation homeostasis	-5.68461	-3.52386	40/748	111,287,477,493,730,1234,1236,1524,1756,1909,1956,2247,2359,2969,3077,3263,3708,3778,4283,5028,5156,5334,5336,5579,5732,5733,5788,6546,6869,7223,7779,7782,9365,30061,57053,57214,84679,118987,120892,729230	ADCY5,ANK2,ATP1A2,ATP2B4,C7,CCR5,CCR7,CX3CR1,DMD,EDNRA,EGFR,FGF2,FPR3,GTF2I,HFE,HPX,ITPR1,KCNMA1,CXCL9,P2RY1,PDGFRA,PLCL1,PLCG2,PRKCB,PTGER2,PTGER3,PTPRC,SLC8A1,TACR1,TRPC4,SLC30A1,SLC30A4,KL,SLC40A1,CHRNA10,CEMIP,SLC9A7,PDZD8,LRRK2,CCR2
20_Member	GO Biological Processes	GO:0098771	inorganic ion homeostasis	-5.53061	-3.37882	40/759	111,287,477,493,730,1234,1236,1524,1756,1909,1956,2247,2359,2969,3077,3263,3708,3778,4283,5028,5156,5334,5336,5579,5732,5733,5788,6546,6869,7223,7779,7782,9365,30061,57053,57214,84679,118987,120892,729230	ADCY5,ANK2,ATP1A2,ATP2B4,C7,CCR5,CCR7,CX3CR1,DMD,EDNRA,EGFR,FGF2,FPR3,GTF2I,HFE,HPX,ITPR1,KCNMA1,CXCL9,P2RY1,PDGFRA,PLCL1,PLCG2,PRKCB,PTGER2,PTGER3,PTPRC,SLC8A1,TACR1,TRPC4,SLC30A1,SLC30A4,KL,SLC40A1,CHRNA10,CEMIP,SLC9A7,PDZD8,LRRK2,CCR2
20_Member	GO Biological Processes	GO:0097553	calcium ion transmembrane import into cytosol	-4.9136	-2.89984	14/147	287,477,493,1234,1236,1756,2247,3708,4283,5334,5336,5788,6546,57214	ANK2,ATP1A2,ATP2B4,CCR5,CCR7,DMD,FGF2,ITPR1,CXCL9,PLCL1,PLCG2,PTPRC,SLC8A1,CEMIP
20_Member	GO Biological Processes	GO:0051209	release of sequestered calcium ion into cytosol	-4.79677	-2.80604	13/131	287,477,1234,1236,1756,2247,3708,4283,5334,5336,5788,6546,57214	ANK2,ATP1A2,CCR5,CCR7,DMD,FGF2,ITPR1,CXCL9,PLCL1,PLCG2,PTPRC,SLC8A1,CEMIP
20_Member	GO Biological Processes	GO:0051283	negative regulation of sequestering of calcium ion	-4.76116	-2.78644	13/132	287,477,1234,1236,1756,2247,3708,4283,5334,5336,5788,6546,57214	ANK2,ATP1A2,CCR5,CCR7,DMD,FGF2,ITPR1,CXCL9,PLCL1,PLCG2,PTPRC,SLC8A1,CEMIP
20_Member	GO Biological Processes	GO:0051282	regulation of sequestering of calcium ion	-4.691	-2.726	13/134	287,477,1234,1236,1756,2247,3708,4283,5334,5336,5788,6546,57214	ANK2,ATP1A2,CCR5,CCR7,DMD,FGF2,ITPR1,CXCL9,PLCL1,PLCG2,PTPRC,SLC8A1,CEMIP
20_Member	GO Biological Processes	GO:0051208	sequestering of calcium ion	-4.58832	-2.64213	13/137	287,477,1234,1236,1756,2247,3708,4283,5334,5336,5788,6546,57214	ANK2,ATP1A2,CCR5,CCR7,DMD,FGF2,ITPR1,CXCL9,PLCL1,PLCG2,PTPRC,SLC8A1,CEMIP
20_Member	GO Biological Processes	GO:0051235	maintenance of location	-4.51946	-2.59656	22/343	287,477,718,1234,1236,1756,2200,2247,3708,4283,5334,5336,5788,6546,7782,54832,55252,55704,57214,128486,134429,158219	ANK2,ATP1A2,C3,CCR5,CCR7,DMD,FBN1,FGF2,ITPR1,CXCL9,PLCL1,PLCG2,PTPRC,SLC8A1,SLC30A4,VPS13C,ASXL2,CCDC88A,CEMIP,FITM2,STARD4,TTC39B
20_Member	GO Biological Processes	GO:0060402	calcium ion transport into cytosol	-4.32131	-2.42545	14/166	287,477,493,1234,1236,1756,2247,3708,4283,5334,5336,5788,6546,57214	ANK2,ATP1A2,ATP2B4,CCR5,CCR7,DMD,FGF2,ITPR1,CXCL9,PLCL1,PLCG2,PTPRC,SLC8A1,CEMIP
20_Member	GO Biological Processes	GO:0070838	divalent metal ion transport	-4.16715	-2.31044	27/495	287,477,493,1234,1236,1756,2247,3708,4283,4638,5334,5336,5579,5743,5788,6546,7223,7779,7782,9722,10203,30061,55676,57053,57214,57685,79815	ANK2,ATP1A2,ATP2B4,CCR5,CCR7,DMD,FGF2,ITPR1,CXCL9,MYLK,PLCL1,PLCG2,PRKCB,PTGS2,PTPRC,SLC8A1,TRPC4,SLC30A1,SLC30A4,NOS1AP,CALCRL,SLC40A1,SLC30A6,CHRNA10,CEMIP,CACHD1,NIPAL2
20_Member	GO Biological Processes	GO:0072511	divalent inorganic cation transport	-4.07984	-2.24218	27/501	287,477,493,1234,1236,1756,2247,3708,4283,4638,5334,5336,5579,5743,5788,6546,7223,7779,7782,9722,10203,30061,55676,57053,57214,57685,79815	ANK2,ATP1A2,ATP2B4,CCR5,CCR7,DMD,FGF2,ITPR1,CXCL9,MYLK,PLCL1,PLCG2,PRKCB,PTGS2,PTPRC,SLC8A1,TRPC4,SLC30A1,SLC30A4,NOS1AP,CALCRL,SLC40A1,SLC30A6,CHRNA10,CEMIP,CACHD1,NIPAL2
20_Member	GO Biological Processes	GO:0060401	cytosolic calcium ion transport	-3.94145	-2.13289	14/180	287,477,493,1234,1236,1756,2247,3708,4283,5334,5336,5788,6546,57214	ANK2,ATP1A2,ATP2B4,CCR5,CCR7,DMD,FGF2,ITPR1,CXCL9,PLCL1,PLCG2,PTPRC,SLC8A1,CEMIP
20_Member	GO Biological Processes	GO:0098662	inorganic cation transmembrane transport	-3.34624	-1.66685	34/767	287,477,493,513,521,1234,1236,1756,2247,3077,3708,3752,3778,3782,4283,5334,5336,5788,6339,6546,7223,7779,7782,9311,9722,10060,30061,55676,57053,57214,57685,79815,84679,389816	ANK2,ATP1A2,ATP2B4,ATP5F1D,ATP5ME,CCR5,CCR7,DMD,FGF2,HFE,ITPR1,KCND3,KCNMA1,KCNN3,CXCL9,PLCL1,PLCG2,PTPRC,SCNN1D,SLC8A1,TRPC4,SLC30A1,SLC30A4,ASIC3,NOS1AP,ABCC9,SLC40A1,SLC30A6,CHRNA10,CEMIP,CACHD1,NIPAL2,SLC9A7,LRRC26
20_Member	GO Biological Processes	GO:0006816	calcium ion transport	-3.29473	-1.63172	23/446	287,477,493,1234,1236,1756,2247,3708,4283,4638,5334,5336,5579,5743,5788,6546,7223,7779,9722,10203,57053,57214,57685	ANK2,ATP1A2,ATP2B4,CCR5,CCR7,DMD,FGF2,ITPR1,CXCL9,MYLK,PLCL1,PLCG2,PRKCB,PTGS2,PTPRC,SLC8A1,TRPC4,SLC30A1,NOS1AP,CALCRL,CHRNA10,CEMIP,CACHD1
20_Member	GO Biological Processes	GO:0070588	calcium ion transmembrane transport	-2.98637	-1.40046	18/329	287,477,493,1234,1236,1756,2247,3708,4283,5334,5336,5788,6546,7223,9722,57053,57214,57685	ANK2,ATP1A2,ATP2B4,CCR5,CCR7,DMD,FGF2,ITPR1,CXCL9,PLCL1,PLCG2,PTPRC,SLC8A1,TRPC4,NOS1AP,CHRNA10,CEMIP,CACHD1
Note: enrichment analyses were performed using the Metascape network (https://metascape.org/gp/index.html#/main/step1)
