# Supplementary material for: Effective Prediction of Prostate Cancer Recurrence through the IQGAP1 Network
Source: Cancers (Basel). 2021 Jan 23;13(3):430. doi: 10.3390/cancers13030430 (PMC7865788; doi:10.3390/cancers13030430)
Supplement: Supplementary file 1 [file cancers-13-00430-s001.zip › Table S4.xlsx]

## Sheet: Sheet1
Table S4. Demographics of patient populations
Characteristics	Training		Testing
	n	%	n	%
BCR; NO	280	0.813953	119	0.804054
BCR; YES	64	0.186047	29	0.195946
follow up (Months), median (Q1-Q3)	30.4 (15.6-48.0)		30.8 (21.4-48.6)
Age at diagnosis (Year), median (Q1-Q3)	62 (56-66)		61 (56-66)
WHO Grade I	33	0.0959302	11	0.0743243
WHO Grade II	105	0.305233	41	0.277027
WHO Grade III	65	0.188953	34	0.22973
WHO Grade IV	40	0.116279	22	0.148649
WHO Grade V	101	0.293605	40	0.27027
Total	344		148
Margin 0	214	0.646526	97	0.668966
Margin 1	109	0.329305	42	0.289655
Margin Rx	8	0.0241692	6	0.0413793
Total	331		145
Stage "0"	130	0.389222	51	0.346939
Stage "1"	204	0.610778	96	0.653061
Tatal	334		147
Noate: Stages T1 and T2 = State "0"; Stages T3 and T4 = State "1"
